# Supplementary material for: Disassembly of Tau fibrils by the human Hsp70 disaggregation machinery generates small seeding-competent species
Source: J Biol Chem. 2020 May 28;295(28):9676–90. doi: 10.1074/jbc.RA120.013478 (PMC7363153; doi:10.1074/jbc.RA120.013478)
Supplement: Supporting Information [file supp_RA120.013478_159530_2_supp_531985_qxhmx1.xlsx]

## Sheet: Quantification data
Experiment No	181025
Description
Image Name								Percent of total in Supernatant S/(S+P)*100
Image Name	Channel	Name	Signal	Total	Area	Bkgnd.	Type
181028_Disaggregation Test new Firbils A-10 (1_10000, m) a-m-AP (1_10000) 1-8s standard.tif	3R +ATP -chap P	1	1050000	4040000	2318	1290	Signal
181028_Disaggregation Test new Firbils A-10 (1_10000, m) a-m-AP (1_10000) 1-8s standard.tif	3R +ATP -chap S	2	3170	2340000	1888	1240	Signal	0.300996
181028_Disaggregation Test new Firbils A-10 (1_10000, m) a-m-AP (1_10000) 1-8s standard.tif	3R +ATP +chap P	3	711000	3330000	2040	1280	Signal
181028_Disaggregation Test new Firbils A-10 (1_10000, m) a-m-AP (1_10000) 1-8s standard.tif	3R +ATP +chap S	4	490000	2760000	1769	1280	Signal	40.7993
181028_Disaggregation Test new Firbils A-10 (1_10000, m) a-m-AP (1_10000) 1-8s standard.tif	3R -ATP +chap P	5	1430000	3670000	1674	1340	Signal
181028_Disaggregation Test new Firbils A-10 (1_10000, m) a-m-AP (1_10000) 1-8s standard.tif	3R -ATP +chap S	6	7870	1710000	1392	1220	Signal	0.547337
Experiment No	181025
Description
Image Name								Percent of total in Supernatant S/(S+P)*100
Image Name	Channel	Name	Signal	Total	Area	Bkgnd.	Type
181030_Disaggregation II A-10 (1_10000, m) a-m-AP (1_10000) 1-8s standard.tif	3R +ATP +chap +B1 P	1	1920000	4290000	1806	1310	Signal
181030_Disaggregation II A-10 (1_10000, m) a-m-AP (1_10000) 1-8s standard.tif	3R +ATP +chap +B1 S	2	1670000	3970000	1722	1340	Signal	46.5181
181030_Disaggregation II A-10 (1_10000, m) a-m-AP (1_10000) 1-8s standard.tif	3R -ATP +chap +B1 P	3	3070000	5720000	1892	1400	Signal
181030_Disaggregation II A-10 (1_10000, m) a-m-AP (1_10000) 1-8s standard.tif	3R -ATP +chap +B1 S	4	118000	1910000	1406	1280	Signal	3.70138
181030_Disaggregation II A-10 (1_10000, m) a-m-AP (1_10000) 1-8s standard.tif	3R +ATP -chap P	7	2920000	5640000	2070	1310	Signal
181030_Disaggregation II A-10 (1_10000, m) a-m-AP (1_10000) 1-8s standard.tif	3R +ATP -chap S	8	36200	1230000	966	1230	Signal	1.22455
Image Name	Channel	Name	Signal	Total	Area	Bkgnd.	Type
171215_Disagg Gel1 reblot a-A-10 (1_10000, m) a-m-AP (1_10000) 8s standard.tif	3R +ATP -chap P	1	1030000	4210000	855	3720	Signal
171215_Disagg Gel1 reblot a-A-10 (1_10000, m) a-m-AP (1_10000) 8s standard.tif	3R +ATP -chap S	2	18100	3080000	855	3580	Signal	1.72693
171215_Disagg Gel1 reblot a-A-10 (1_10000, m) a-m-AP (1_10000) 8s standard.tif	3R +ATP +B1 P	5	143000	1670000	420	3630	Signal
171215_Disagg Gel1 reblot a-A-10 (1_10000, m) a-m-AP (1_10000) 8s standard.tif	3R +ATP +B1 S	6	127000	1780000	456	3630	Signal	47.037
171215_Disagg Gel1 reblot a-A-10 (1_10000, m) a-m-AP (1_10000) 8s standard.tif	3R -ATP +B1 P	9	1030000	7480000	1800	3590	Signal
171215_Disagg Gel1 reblot a-A-10 (1_10000, m) a-m-AP (1_10000) 8s standard.tif	3R -ATP +B1 S	10	42300	3190000	893	3520	Signal	3.94479

## Sheet: Statistical Summary
Replicate	181028_Disaggregation Test new Firbils A-10 (1_10000, m) a-m-AP (1_10000) 1-8s standard.tif	181030_Disaggregation II A-10 (1_10000, m) a-m-AP (1_10000) 1-8s standard.tif	171215_Disagg Gel1 reblot a-A-10 (1_10000, m) a-m-AP (1_10000) 8s standard.tif
+ATP w/o chaperones	0.300996	1.22455	1.72693
+ ATP +Chap	40.7993	46.5181	47.037
- ATP +Chap	0.547337	3.70138	3.94479
							Symbol	Meaning
Table Analyzed	Data 1_new						ns	P > 0.05
							*	P ≤ 0.05
ANOVA summary							**	P ≤ 0.01
F	343.1						***	P ≤ 0.001
P value	< 0.0001						****	P ≤ 0.0001
P value summary	****
Are differences among means statistically significant? (P < 0.05)	Yes
R square	0.9913
Brown-Forsythe test
F (DFn, DFd)	0.4401 (2, 6)
P value	0.6632
P value summary	ns
Significantly different standard deviations? (P < 0.05)	No
Bartlett's test
Bartlett's statistic (corrected)
P value
P value summary
Significantly different standard deviations? (P < 0.05)
ANOVA table	SS	DF	MS	F (DFn, DFd)	P value
Treatment (between columns)	3681	2	1840	F (2, 6) = 343.1	P < 0.0001
Residual (within columns)	32.19	6	5.365
Total	3713	8
Data summary
Number of treatments (columns)	3
Number of values (total)	9
Number of families	1
Number of comparisons per family	3
Alpha	0.05
Bonferroni's multiple comparisons test	Mean Diff.	95% CI of diff.	Significant?	Summary
-Chap +ATP vs. +Chap +ATP	-42.05	-48.27 to -35.84	Yes	****		A-B
-Chap +ATP vs. +Chap -ATP	1.647	-4.570 to 7.864	No	ns		A-C
+Chap +ATP vs. +Chap -ATP	43.7	37.48 to 49.92	Yes	****		B-C
Test details	Mean 1	Mean 2	Mean Diff.	SE of diff.	n1	n2	t	DF
-Chap +ATP vs. +Chap +ATP	2.731	44.78	-42.05	1.891	3	3	22.24	6
-Chap +ATP vs. +Chap -ATP	2.731	1.084	1.647	1.891	3	3	0.8709	6
+Chap +ATP vs. +Chap -ATP	44.78	1.084	43.7	1.891	3	3	23.11	6
