# Supplementary material for: Disassembly of Tau fibrils by the human Hsp70 disaggregation machinery generates small seeding-competent species
Source: J Biol Chem. 2020 May 28;295(28):9676–90. doi: 10.1074/jbc.RA120.013478 (PMC7363153; doi:10.1074/jbc.RA120.013478)
Supplement: Supporting Information [file supp_RA120.013478_159530_2_supp_531986_qrhmr1.xlsx]

## Sheet: Combination of chaperones
Combinations of chaperones
3R
Image Name	Channel	Name	Signal	Total	Area	Bkgnd.	Type
181102_Disagg Components Gel1 A-10 (1_10000, m) a-m-AP (1_10000) 1s standard.tif	3R + ATP P	1	5580000	9630000	924	4380	Signal
181102_Disagg Components Gel1 A-10 (1_10000, m) a-m-AP (1_10000) 1s standard.tif	3R + ATP S	2	228000	2860000	924	2850	Signal	3.92562
181102_Disagg Components Gel1 A-10 (1_10000, m) a-m-AP (1_10000) 1s standard.tif	3R + Hsc70 + ATP P	3	4400000	7580000	924	3440	Signal
181102_Disagg Components Gel1 A-10 (1_10000, m) a-m-AP (1_10000) 1s standard.tif	3R + Hsc70 + ATP S	4	397000	2900000	924	2710	Signal	8.27601
181102_Disagg Components Gel1 A-10 (1_10000, m) a-m-AP (1_10000) 1s standard.tif	3R +Apg2 + ATP P	5	4850000	7740000	924	3130	Signal
181102_Disagg Components Gel1 A-10 (1_10000, m) a-m-AP (1_10000) 1s standard.tif	3R +Apg2 + ATP S	6	143000	2620000	924	2680	Signal	2.86401
181102_Disagg Components Gel1 A-10 (1_10000, m) a-m-AP (1_10000) 1s standard.tif	3R + B1 + ATP P	7	3170000	5860000	924	2900	Signal
181102_Disagg Components Gel1 A-10 (1_10000, m) a-m-AP (1_10000) 1s standard.tif	3R + B1 + ATP S	8	183000	2700000	924	2720	Signal	5.4578
181102_Disagg Components Gel1 A-10 (1_10000, m) a-m-AP (1_10000) 1s standard.tif	3R + Hsc70 + B1 + ATP P	9	2900000	5630000	924	2960	Signal
181102_Disagg Components Gel1 A-10 (1_10000, m) a-m-AP (1_10000) 1s standard.tif	3R + Hsc70 + B1 + ATP S	10	1230000	3780000	924	2750	Signal	29.7821
181102_Disagg Components Gel1 A-10 (1_10000, m) a-m-AP (1_10000) 1s standard.tif	3R + Hsc70 +Apg2 + ATP P	11	5130000	8150000	924	3270	Signal
181102_Disagg Components Gel1 A-10 (1_10000, m) a-m-AP (1_10000) 1s standard.tif	3R + Hsc70 +Apg2 + ATP S	12	137000	2650000	924	2720	Signal	2.6011
181102_Disagg Components Gel1 A-10 (1_10000, m) a-m-AP (1_10000) 1s standard.tif	3R + Apg2 + B1 + ATP P	13	5490000	8450000	924	3200	Signal
181102_Disagg Components Gel1 A-10 (1_10000, m) a-m-AP (1_10000) 1s standard.tif	3R + Apg2 + B1 + ATP S	14	188000	2670000	924	2680	Signal	3.31103
181102_Disagg Components Gel1 A-10 (1_10000, m) a-m-AP (1_10000) 1s standard.tif	3R +Hsc70 + Apg2 + B1 + ATP P	15	4130000	7040000	924	3150	Signal
181102_Disagg Components Gel1 A-10 (1_10000, m) a-m-AP (1_10000) 1s standard.tif	3R +Hsc70 + Apg2 + B1 + ATP S	16	3480000	6270000	924	3010	Signal	45.7293
181102_Disagg Components Gel1 A-10 (1_10000, m) a-m-AP (1_10000) 1s standard.tif	3R +Hsc70 + Apg2 + B1- ATP P	17	3150000	6070000	924	3160	Signal
181102_Disagg Components Gel1 A-10 (1_10000, m) a-m-AP (1_10000) 1s standard.tif	3R +Hsc70 + Apg2 + B1- ATP S	18	191000	2570000	924	2570	Signal	5.71685
Image Name	Channel	Name	Signal	Total	Area	Bkgnd.	Type
190804_Combinations 3R A-10 (1-10000, m) a-m-AP (1-10000) 1s standard.tif	3R + ATP P	1	2350000	5630000	950	3460	Signal
190804_Combinations 3R A-10 (1-10000, m) a-m-AP (1-10000) 1s standard.tif	3R + ATP S	2	83700	2770000	950	2830	Signal	3.43921
190804_Combinations 3R A-10 (1-10000, m) a-m-AP (1-10000) 1s standard.tif	3R + Hsc70 + ATP P	3	3000000	6190000	950	3370	Signal
190804_Combinations 3R A-10 (1-10000, m) a-m-AP (1-10000) 1s standard.tif	3R + Hsc70 + ATP S	4	433000	3220000	950	2930	Signal	12.6129
190804_Combinations 3R A-10 (1-10000, m) a-m-AP (1-10000) 1s standard.tif	3R +Apg2 + ATP P	5	3600000	7130000	950	3720	Signal
190804_Combinations 3R A-10 (1-10000, m) a-m-AP (1-10000) 1s standard.tif	3R +Apg2 + ATP S	6	408000	3230000	950	2900	Signal	10.1796
190804_Combinations 3R A-10 (1-10000, m) a-m-AP (1-10000) 1s standard.tif	3R + B1 + ATP P	7	3930000	7280000	950	3520	Signal
190804_Combinations 3R A-10 (1-10000, m) a-m-AP (1-10000) 1s standard.tif	3R + B1 + ATP S	8	293000	3000000	950	2850	Signal	6.9382
190804_Combinations 3R A-10 (1-10000, m) a-m-AP (1-10000) 1s standard.tif	3R + Hsc70 + B1 + ATP P	9	2930000	6050000	950	3290	Signal
190804_Combinations 3R A-10 (1-10000, m) a-m-AP (1-10000) 1s standard.tif	3R + Hsc70 + B1 + ATP S	10	1230000	4110000	950	3030	Signal	29.5673
190804_Combinations 3R A-10 (1-10000, m) a-m-AP (1-10000) 1s standard.tif	3R + Hsc70 +Apg2 + ATP P	11	3370000	6840000	950	3640	Signal
190804_Combinations 3R A-10 (1-10000, m) a-m-AP (1-10000) 1s standard.tif	3R + Hsc70 +Apg2 + ATP S	12	104000	2620000	950	2650	Signal	2.99367
190804_Combinations 3R A-10 (1-10000, m) a-m-AP (1-10000) 1s standard.tif	3R + Apg2 + B1 + ATP P	13	2760000	5810000	950	3220	Signal
190804_Combinations 3R A-10 (1-10000, m) a-m-AP (1-10000) 1s standard.tif	3R + Apg2 + B1 + ATP S	14	346000	2840000	950	2630	Signal	11.1397
190804_Combinations 3R A-10 (1-10000, m) a-m-AP (1-10000) 1s standard.tif	3R +Hsc70 + Apg2 + B1 + ATP P	15	2050000	4870000	950	2960	Signal
190804_Combinations 3R A-10 (1-10000, m) a-m-AP (1-10000) 1s standard.tif	3R +Hsc70 + Apg2 + B1 + ATP S	16	1430000	4090000	950	2800	Signal	41.092
190804_Combinations 3R A-10 (1-10000, m) a-m-AP (1-10000) 1s standard.tif	3R +Hsc70 + Apg2 + B1- ATP P	17	2340000	5280000	950	3100	Signal
190804_Combinations 3R A-10 (1-10000, m) a-m-AP (1-10000) 1s standard.tif	3R +Hsc70 + Apg2 + B1- ATP S	18	120000	2640000	950	2650	Signal	4.87805
Image Name	Channel	Name	Signal	Total	Area	Bkgnd.	Type
190808_3R combinations A-10 (1-10000, m) a-m-AP (1-10000) 1-2s standard.tif	3R + ATP P	1	4410000	6890000	945	2630	Signal
190808_3R combinations A-10 (1-10000, m) a-m-AP (1-10000) 1-2s standard.tif	3R + ATP S	2	324000	2120000	945	1900	Signal	6.84411
190808_3R combinations A-10 (1-10000, m) a-m-AP (1-10000) 1-2s standard.tif	3R + Hsc70 + ATP P	3	3600000	5730000	945	2260	Signal
190808_3R combinations A-10 (1-10000, m) a-m-AP (1-10000) 1-2s standard.tif	3R + Hsc70 + ATP S	4	703000	2530000	945	1930	Signal	16.3374
190808_3R combinations A-10 (1-10000, m) a-m-AP (1-10000) 1-2s standard.tif	3R +Apg2 + ATP P	5	3930000	6010000	945	2200	Signal
190808_3R combinations A-10 (1-10000, m) a-m-AP (1-10000) 1-2s standard.tif	3R +Apg2 + ATP S	6	290000	2020000	945	1830	Signal	6.87204
190808_3R combinations A-10 (1-10000, m) a-m-AP (1-10000) 1-2s standard.tif	3R + B1 + ATP P	7	3100000	5070000	945	2080	Signal
190808_3R combinations A-10 (1-10000, m) a-m-AP (1-10000) 1-2s standard.tif	3R + B1 + ATP S	8	281000	2010000	945	1830	Signal	8.31115
190808_3R combinations A-10 (1-10000, m) a-m-AP (1-10000) 1-2s standard.tif	3R + Hsc70 + B1 + ATP P	9	1890000	3780000	945	2000	Signal
190808_3R combinations A-10 (1-10000, m) a-m-AP (1-10000) 1-2s standard.tif	3R + Hsc70 + B1 + ATP S	10	660000	2390000	945	1830	Signal	25.8824
190808_3R combinations A-10 (1-10000, m) a-m-AP (1-10000) 1-2s standard.tif	3R + Hsc70 +Apg2 + ATP P	11	1770000	3600000	945	1930	Signal
190808_3R combinations A-10 (1-10000, m) a-m-AP (1-10000) 1-2s standard.tif	3R + Hsc70 +Apg2 + ATP S	12	132000	1800000	945	1770	Signal	6.94006
190808_3R combinations A-10 (1-10000, m) a-m-AP (1-10000) 1-2s standard.tif	3R + Apg2 + B1 + ATP P	13	1940000	3870000	945	2040	Signal
190808_3R combinations A-10 (1-10000, m) a-m-AP (1-10000) 1-2s standard.tif	3R + Apg2 + B1 + ATP S	14	294000	2040000	945	1840	Signal	13.1603
190808_3R combinations A-10 (1-10000, m) a-m-AP (1-10000) 1-2s standard.tif	3R +Hsc70 + Apg2 + B1 + ATP P	15	1550000	3460000	945	2030	Signal
190808_3R combinations A-10 (1-10000, m) a-m-AP (1-10000) 1-2s standard.tif	3R +Hsc70 + Apg2 + B1 + ATP S	16	1070000	2980000	945	2020	Signal	40.8397
190808_3R combinations A-10 (1-10000, m) a-m-AP (1-10000) 1-2s standard.tif	3R +Hsc70 + Apg2 + B1- ATP P	17	2100000	4150000	945	2170	Signal
190808_3R combinations A-10 (1-10000, m) a-m-AP (1-10000) 1-2s standard.tif	3R +Hsc70 + Apg2 + B1- ATP S	18	364000	2130000	945	1860	Signal	14.7727

## Sheet: Statistical summary
Replicate	1	2	3
	181102_Disagg Components Gel1 A-10 (1_10000, m) a-m-AP (1_10000) 1s standard.tif	190804_Combinations 3R A-10 (1-10000, m) a-m-AP (1-10000) 1s standard.tif	190808_3R combinations A-10 (1-10000, m) a-m-AP (1-10000) 1-2s standard.tif
3R + ATP	3.92562	3.43921	6.84411
3R + Hsc70 + ATP	8.27601	12.6129	16.3374
3R +Apg2 + ATP	2.86401	10.1796	6.87204
3R + B1 + ATP	5.4578	6.9382	8.31115
3R + Hsc70 + B1 + ATP	29.7821	29.5673	25.8824
3R + Hsc70 +Apg2 + ATP	2.6011	2.99367	6.94006
3R + Apg2 + B1 + ATP	3.31103	11.1397	13.1603
3R +Hsc70 + Apg2 + B1 + ATP	45.7293	41.092	40.8397
3R +Hsc70 + Apg2 + B1- ATP	5.71685	4.87805	14.7727
Table Analyzed	3R					Symbol	Meaning
						ns	P > 0.05
ANOVA summary						*	P ≤ 0.05
F	41.73					**	P ≤ 0.01
P value	< 0.0001					***	P ≤ 0.001
P value summary	****					****	P ≤ 0.0001
Are differences among means statistically significant? (P < 0.05)	Yes
R square	0.9488
Brown-Forsythe test
F (DFn, DFd)	0.3240 (8, 18)
P value	0.946
P value summary	ns
Significantly different standard deviations? (P < 0.05)	No
Bartlett's test
Bartlett's statistic (corrected)
P value
P value summary
Significantly different standard deviations? (P < 0.05)
ANOVA table	SS	DF	MS	F (DFn, DFd)	P value
Treatment (between columns)	4096	8	512	F (8, 18) = 41.73	P < 0.0001
Residual (within columns)	220.9	18	12.27
Total	4317	26
Data summary
Number of treatments (columns)	9
Number of values (total)	27
Number of families	1
Number of comparisons per family	36
Alpha	0.05
Bonferroni's multiple comparisons test	Mean Diff.	95% CI of diff.	Significant?	Summary
3R + ATP vs. 3R + Hsc70 + ATP	-7.672	-18.47 to 3.122	No	ns		A-B
3R + ATP vs. 3R +Apg2 + ATP	-1.902	-12.70 to 8.893	No	ns		A-C
3R + ATP vs. 3R + B1 + ATP	-2.166	-12.96 to 8.629	No	ns		A-D
3R + ATP vs. 3R + Hsc70 + B1 + ATP	-23.67	-34.47 to -12.88	Yes	****		A-E
3R + ATP vs. 3R + Hsc70 +Apg2 + ATP	0.558	-10.24 to 11.35	No	ns		A-F
3R + ATP vs. 3R + Apg2 + B1 + ATP	-4.467	-15.26 to 6.328	No	ns		A-G
3R + ATP vs. 3R +Hsc70 + Apg2 + B1 + ATP	-37.82	-48.61 to -27.02	Yes	****		A-H
3R + ATP vs. 3R +Hsc70 + Apg2 + B1- ATP	-3.72	-14.51 to 7.075	No	ns		A-I
3R + Hsc70 + ATP vs. 3R +Apg2 + ATP	5.77	-5.025 to 16.57	No	ns		B-C
3R + Hsc70 + ATP vs. 3R + B1 + ATP	5.506	-5.288 to 16.30	No	ns		B-D
3R + Hsc70 + ATP vs. 3R + Hsc70 + B1 + ATP	-16	-26.80 to -5.207	Yes	***		B-E
3R + Hsc70 + ATP vs. 3R + Hsc70 +Apg2 + ATP	8.23	-2.564 to 19.03	No	ns		B-F
3R + Hsc70 + ATP vs. 3R + Apg2 + B1 + ATP	3.205	-7.590 to 14.00	No	ns		B-G
3R + Hsc70 + ATP vs. 3R +Hsc70 + Apg2 + B1 + ATP	-30.14	-40.94 to -19.35	Yes	****		B-H
3R + Hsc70 + ATP vs. 3R +Hsc70 + Apg2 + B1- ATP	3.953	-6.842 to 14.75	No	ns		B-I
3R +Apg2 + ATP vs. 3R + B1 + ATP	-0.2638	-11.06 to 10.53	No	ns		C-D
3R +Apg2 + ATP vs. 3R + Hsc70 + B1 + ATP	-21.77	-32.57 to -10.98	Yes	****		C-E
3R +Apg2 + ATP vs. 3R + Hsc70 +Apg2 + ATP	2.46	-8.335 to 13.26	No	ns		C-F
3R +Apg2 + ATP vs. 3R + Apg2 + B1 + ATP	-2.565	-13.36 to 8.230	No	ns		C-G
3R +Apg2 + ATP vs. 3R +Hsc70 + Apg2 + B1 + ATP	-35.92	-46.71 to -25.12	Yes	****		C-H
3R +Apg2 + ATP vs. 3R +Hsc70 + Apg2 + B1- ATP	-1.817	-12.61 to 8.978	No	ns		C-I
3R + B1 + ATP vs. 3R + Hsc70 + B1 + ATP	-21.51	-32.30 to -10.71	Yes	****		D-E
3R + B1 + ATP vs. 3R + Hsc70 +Apg2 + ATP	2.724	-8.071 to 13.52	No	ns		D-F
3R + B1 + ATP vs. 3R + Apg2 + B1 + ATP	-2.301	-13.10 to 8.494	No	ns		D-G
3R + B1 + ATP vs. 3R +Hsc70 + Apg2 + B1 + ATP	-35.65	-46.45 to -24.86	Yes	****		D-H
3R + B1 + ATP vs. 3R +Hsc70 + Apg2 + B1- ATP	-1.553	-12.35 to 9.241	No	ns		D-I
3R + Hsc70 + B1 + ATP vs. 3R + Hsc70 +Apg2 + ATP	24.23	13.44 to 35.03	Yes	****		E-F
3R + Hsc70 + B1 + ATP vs. 3R + Apg2 + B1 + ATP	19.21	8.412 to 30.00	Yes	****		E-G
3R + Hsc70 + B1 + ATP vs. 3R +Hsc70 + Apg2 + B1 + ATP	-14.14	-24.94 to -3.348	Yes	**		E-H
3R + Hsc70 + B1 + ATP vs. 3R +Hsc70 + Apg2 + B1- ATP	19.95	9.160 to 30.75	Yes	****		E-I
3R + Hsc70 +Apg2 + ATP vs. 3R + Apg2 + B1 + ATP	-5.025	-15.82 to 5.769	No	ns		F-G
3R + Hsc70 +Apg2 + ATP vs. 3R +Hsc70 + Apg2 + B1 + ATP	-38.38	-49.17 to -27.58	Yes	****		F-H
3R + Hsc70 +Apg2 + ATP vs. 3R +Hsc70 + Apg2 + B1- ATP	-4.278	-15.07 to 6.517	No	ns		F-I
3R + Apg2 + B1 + ATP vs. 3R +Hsc70 + Apg2 + B1 + ATP	-33.35	-44.14 to -22.56	Yes	****		G-H
3R + Apg2 + B1 + ATP vs. 3R +Hsc70 + Apg2 + B1- ATP	0.7478	-10.05 to 11.54	No	ns		G-I
3R +Hsc70 + Apg2 + B1 + ATP vs. 3R +Hsc70 + Apg2 + B1- ATP	34.1	23.30 to 44.89	Yes	****		H-I
Test details	Mean 1	Mean 2	Mean Diff.	SE of diff.	n1	n2	t	DF
3R + ATP vs. 3R + Hsc70 + ATP	4.736	12.41	-7.672	2.86	3	3	2.683	18
3R + ATP vs. 3R +Apg2 + ATP	4.736	6.639	-1.902	2.86	3	3	0.6651	18
3R + ATP vs. 3R + B1 + ATP	4.736	6.902	-2.166	2.86	3	3	0.7573	18
3R + ATP vs. 3R + Hsc70 + B1 + ATP	4.736	28.41	-23.67	2.86	3	3	8.277	18
3R + ATP vs. 3R + Hsc70 +Apg2 + ATP	4.736	4.178	0.558	2.86	3	3	0.1951	18
3R + ATP vs. 3R + Apg2 + B1 + ATP	4.736	9.204	-4.467	2.86	3	3	1.562	18
3R + ATP vs. 3R +Hsc70 + Apg2 + B1 + ATP	4.736	42.55	-37.82	2.86	3	3	13.22	18
3R + ATP vs. 3R +Hsc70 + Apg2 + B1- ATP	4.736	8.456	-3.72	2.86	3	3	1.3	18
3R + Hsc70 + ATP vs. 3R +Apg2 + ATP	12.41	6.639	5.77	2.86	3	3	2.017	18
3R + Hsc70 + ATP vs. 3R + B1 + ATP	12.41	6.902	5.506	2.86	3	3	1.925	18
3R + Hsc70 + ATP vs. 3R + Hsc70 + B1 + ATP	12.41	28.41	-16	2.86	3	3	5.595	18
3R + Hsc70 + ATP vs. 3R + Hsc70 +Apg2 + ATP	12.41	4.178	8.23	2.86	3	3	2.878	18
3R + Hsc70 + ATP vs. 3R + Apg2 + B1 + ATP	12.41	9.204	3.205	2.86	3	3	1.121	18
3R + Hsc70 + ATP vs. 3R +Hsc70 + Apg2 + B1 + ATP	12.41	42.55	-30.14	2.86	3	3	10.54	18
3R + Hsc70 + ATP vs. 3R +Hsc70 + Apg2 + B1- ATP	12.41	8.456	3.953	2.86	3	3	1.382	18
3R +Apg2 + ATP vs. 3R + B1 + ATP	6.639	6.902	-0.2638	2.86	3	3	0.09224	18
3R +Apg2 + ATP vs. 3R + Hsc70 + B1 + ATP	6.639	28.41	-21.77	2.86	3	3	7.612	18
3R +Apg2 + ATP vs. 3R + Hsc70 +Apg2 + ATP	6.639	4.178	2.46	2.86	3	3	0.8602	18
3R +Apg2 + ATP vs. 3R + Apg2 + B1 + ATP	6.639	9.204	-2.565	2.86	3	3	0.8968	18
3R +Apg2 + ATP vs. 3R +Hsc70 + Apg2 + B1 + ATP	6.639	42.55	-35.92	2.86	3	3	12.56	18
3R +Apg2 + ATP vs. 3R +Hsc70 + Apg2 + B1- ATP	6.639	8.456	-1.817	2.86	3	3	0.6354	18
3R + B1 + ATP vs. 3R + Hsc70 + B1 + ATP	6.902	28.41	-21.51	2.86	3	3	7.52	18
3R + B1 + ATP vs. 3R + Hsc70 +Apg2 + ATP	6.902	4.178	2.724	2.86	3	3	0.9524	18
3R + B1 + ATP vs. 3R + Apg2 + B1 + ATP	6.902	9.204	-2.301	2.86	3	3	0.8046	18
3R + B1 + ATP vs. 3R +Hsc70 + Apg2 + B1 + ATP	6.902	42.55	-35.65	2.86	3	3	12.46	18
3R + B1 + ATP vs. 3R +Hsc70 + Apg2 + B1- ATP	6.902	8.456	-1.553	2.86	3	3	0.5432	18
3R + Hsc70 + B1 + ATP vs. 3R + Hsc70 +Apg2 + ATP	28.41	4.178	24.23	2.86	3	3	8.472	18
3R + Hsc70 + B1 + ATP vs. 3R + Apg2 + B1 + ATP	28.41	9.204	19.21	2.86	3	3	6.715	18
3R + Hsc70 + B1 + ATP vs. 3R +Hsc70 + Apg2 + B1 + ATP	28.41	42.55	-14.14	2.86	3	3	4.945	18
3R + Hsc70 + B1 + ATP vs. 3R +Hsc70 + Apg2 + B1- ATP	28.41	8.456	19.95	2.86	3	3	6.977	18
3R + Hsc70 +Apg2 + ATP vs. 3R + Apg2 + B1 + ATP	4.178	9.204	-5.025	2.86	3	3	1.757	18
3R + Hsc70 +Apg2 + ATP vs. 3R +Hsc70 + Apg2 + B1 + ATP	4.178	42.55	-38.38	2.86	3	3	13.42	18
3R + Hsc70 +Apg2 + ATP vs. 3R +Hsc70 + Apg2 + B1- ATP	4.178	8.456	-4.278	2.86	3	3	1.496	18
3R + Apg2 + B1 + ATP vs. 3R +Hsc70 + Apg2 + B1 + ATP	9.204	42.55	-33.35	2.86	3	3	11.66	18
3R + Apg2 + B1 + ATP vs. 3R +Hsc70 + Apg2 + B1- ATP	9.204	8.456	0.7478	2.86	3	3	0.2615	18
3R +Hsc70 + Apg2 + B1 + ATP vs. 3R +Hsc70 + Apg2 + B1- ATP	42.55	8.456	34.1	2.86	3	3	11.92	18
