# Supplementary material for: Disassembly of Tau fibrils by the human Hsp70 disaggregation machinery generates small seeding-competent species
Source: J Biol Chem. 2020 May 28;295(28):9676–90. doi: 10.1074/jbc.RA120.013478 (PMC7363153; doi:10.1074/jbc.RA120.013478)
Supplement: Supporting Information [file supp_RA120.013478_159530_2_supp_531987_qnhmn1.xlsx]

## Sheet: Quantification isoforms
Isoforms I	190510
Image Name	Channel	Name	Signal	Total	Area	Bkgnd.	Type	Ratios (%)
190510_Disaggregation isoforms 1 A-10 (1_10000, m) a-m-AP (1_10000) 1-4s standard.tif	0N3R P	1	2250000	4710000	1702	1440	Signal
190510_Disaggregation isoforms 1 A-10 (1_10000, m) a-m-AP (1_10000) 1-4s standard.tif	0N3R S	2	75500	2320000	1702	1320	Signal	3.24661
190510_Disaggregation isoforms 1 A-10 (1_10000, m) a-m-AP (1_10000) 1-4s standard.tif	0N3R +chap+ATP P	3	1280000	3740000	1702	1450	Signal
190510_Disaggregation isoforms 1 A-10 (1_10000, m) a-m-AP (1_10000) 1-4s standard.tif	0N3R +chap+ATP S	4	1410000	3950000	1702	1490	Signal	52.4164
190510_Disaggregation isoforms 1 A-10 (1_10000, m) a-m-AP (1_10000) 1-4s standard.tif	0N3R +chap-ATP P	5	2880000	5520000	1702	1550	Signal
190510_Disaggregation isoforms 1 A-10 (1_10000, m) a-m-AP (1_10000) 1-4s standard.tif	0N3R +chap-ATP S	6	141000	2590000	1702	1440	Signal	4.66733
Image Name	Channel	Name	Signal	Total	Area	Bkgnd.	Type
190510_Disaggregation isoforms 2 A-10 (1_10000, m) a-m-AP (1_10000) 1s standard.tif	2N3R P	13	4590000	9090000	1702	2640	Signal
190510_Disaggregation isoforms 2 A-10 (1_10000, m) a-m-AP (1_10000) 1s standard.tif	2N3R S	14	421000	4750000	1702	2550	Signal	8.40152
190510_Disaggregation isoforms 2 A-10 (1_10000, m) a-m-AP (1_10000) 1s standard.tif	2N3R +chap+ATP P	15	2570000	7170000	1702	2700	Signal
190510_Disaggregation isoforms 2 A-10 (1_10000, m) a-m-AP (1_10000) 1s standard.tif	2N3R +chap+ATP S	16	3960000	8600000	1702	2730	Signal	60.6432
190510_Disaggregation isoforms 2 A-10 (1_10000, m) a-m-AP (1_10000) 1s standard.tif	2N3R +chap-ATP P	17	5360000	10300000	1702	2920	Signal
190510_Disaggregation isoforms 2 A-10 (1_10000, m) a-m-AP (1_10000) 1s standard.tif	2N3R +chapATP S	18	632000	5240000	1702	2710	Signal	10.5474
Isoforms II	190517
Image Name	Channel	Name	Signal	Total	Area	Bkgnd.	Type
190517_Disaggregation isoforms 1 A-10 (1_10000, m) a-m-AP (1_10000) 1-2s standard.tif	0N3R P	1	7990000	12700000	1702	2750	Signal
190517_Disaggregation isoforms 1 A-10 (1_10000, m) a-m-AP (1_10000) 1-2s standard.tif	0N3R S	2	291000	4250000	1702	2320	Signal	3.51407
190517_Disaggregation isoforms 1 A-10 (1_10000, m) a-m-AP (1_10000) 1-2s standard.tif	0N3R +chap+ATP P	3	2910000	6840000	1702	2310	Signal
190517_Disaggregation isoforms 1 A-10 (1_10000, m) a-m-AP (1_10000) 1-2s standard.tif	0N3R +chap+ATP S	4	2270000	6050000	1702	2220	Signal	43.8224
190517_Disaggregation isoforms 1 A-10 (1_10000, m) a-m-AP (1_10000) 1-2s standard.tif	0N3R +chap-ATP P	5	4280000	8200000	1702	2310	Signal
190517_Disaggregation isoforms 1 A-10 (1_10000, m) a-m-AP (1_10000) 1-2s standard.tif	0N3R +chap-ATP S	6	6580	3590000	1702	2110	Signal	0.153502
Image Name	Channel	Name	Signal	Total	Area	Bkgnd.	Type
190517_Disaggregation isoforms 2 A-10 (1_10000, m) a-m-AP (1_10000) 1-2s standard.tif	2N3R P	13	1000000	3200000	1702	1290	Signal
190517_Disaggregation isoforms 2 A-10 (1_10000, m) a-m-AP (1_10000) 1-2s standard.tif	2N3R S	14	36100	2160000	1702	1250	Signal	3.48422
190517_Disaggregation isoforms 2 A-10 (1_10000, m) a-m-AP (1_10000) 1-2s standard.tif	2N3R +chap+ATP P	15	491000	2660000	1702	1270	Signal
190517_Disaggregation isoforms 2 A-10 (1_10000, m) a-m-AP (1_10000) 1-2s standard.tif	2N3R +chap+ATP S	16	425000	2610000	1702	1280	Signal	46.3974
190517_Disaggregation isoforms 2 A-10 (1_10000, m) a-m-AP (1_10000) 1-2s standard.tif	2N3R +chap-ATP P	17	810000	3060000	1702	1320	Signal
190517_Disaggregation isoforms 2 A-10 (1_10000, m) a-m-AP (1_10000) 1-2s standard.tif	2N3R +chapATP S	18	55200	2260000	1702	1300	Signal	6.38003
Isoforms III	190625
Image Name	Channel	Name	Signal	Total	Area	Bkgnd.	Type
190625_Isform Disagg 1 A-10 (1_1000, m) a-m-AP (1_10000) 1-15s standard.tif	0N3R P	1	4750000	8590000	1702	2260	Signal
190625_Isform Disagg 1 A-10 (1_1000, m) a-m-AP (1_10000) 1-15s standard.tif	0N3R S	2	51800	3400000	1702	1970	Signal	1.07876
190625_Isform Disagg 1 A-10 (1_1000, m) a-m-AP (1_10000) 1-15s standard.tif	0N3R +chap+ATP P	3	1700000	5290000	1702	2110	Signal
190625_Isform Disagg 1 A-10 (1_1000, m) a-m-AP (1_10000) 1-15s standard.tif	0N3R +chap+ATP S	4	3040000	6810000	1702	2210	Signal	64.135
190625_Isform Disagg 1 A-10 (1_1000, m) a-m-AP (1_10000) 1-15s standard.tif	0N3R +chap-ATP P	5	3850000	7690000	1702	2250	Signal
190625_Isform Disagg 1 A-10 (1_1000, m) a-m-AP (1_10000) 1-15s standard.tif	0N3R +chap-ATP S	6	322000	3700000	1702	1990	Signal	7.71812
Image Name	Channel	Name	Signal	Total	Area	Bkgnd.	Type
190625_Isform Disagg 2 A-10 (1_1000, m) a-m-AP (1_10000) 1-4s standard.tif	2N3R P	13	2680000	5290000	1702	1530	Signal
190625_Isform Disagg 2 A-10 (1_1000, m) a-m-AP (1_10000) 1-4s standard.tif	2N3R S	14	80000	2490000	1702	1420	Signal	2.89855
190625_Isform Disagg 2 A-10 (1_1000, m) a-m-AP (1_10000) 1-4s standard.tif	2N3R +chap+ATP P	15	1680000	4260000	1702	1510	Signal
190625_Isform Disagg 2 A-10 (1_1000, m) a-m-AP (1_10000) 1-4s standard.tif	2N3R +chap+ATP S	16	1000000	3580000	1702	1510	Signal	37.3134
190625_Isform Disagg 2 A-10 (1_1000, m) a-m-AP (1_10000) 1-4s standard.tif	2N3R +chap-ATP P	17	2360000	4980000	1702	1540	Signal
190625_Isform Disagg 2 A-10 (1_1000, m) a-m-AP (1_10000) 1-4s standard.tif	2N3R +chapATP S	18	261000	2750000	1702	1460	Signal	9.95803
Experiment No	181025
Description
Image Name								Percent of total in Supernatant S/(S+P)*100
Image Name	Channel	Name	Signal	Total	Area	Bkgnd.	Type
181028_Disaggregation Test new Firbils A-10 (1_10000, m) a-m-AP (1_10000) 1-8s standard.tif	1N4R +ATP -chap P	9	1800000	3950000	1564	1370	Signal
181028_Disaggregation Test new Firbils A-10 (1_10000, m) a-m-AP (1_10000) 1-8s standard.tif	1N4R +ATP -chap S	10	3740	1290000	1044	1230	Signal	0.207347
181028_Disaggregation Test new Firbils A-10 (1_10000, m) a-m-AP (1_10000) 1-8s standard.tif	1N4R +ATP +chap P	11	1320000	3390000	1536	1350	Signal
181028_Disaggregation Test new Firbils A-10 (1_10000, m) a-m-AP (1_10000) 1-8s standard.tif	1N4R +ATP +chap S	12	298000	2100000	1425	1260	Signal	18.4178
181028_Disaggregation Test new Firbils A-10 (1_10000, m) a-m-AP (1_10000) 1-8s standard.tif	1N4R -ATP +chap P	13	1880000	3950000	1575	1310	Signal
181028_Disaggregation Test new Firbils A-10 (1_10000, m) a-m-AP (1_10000) 1-8s standard.tif	1N4R -ATP +chap S	14	5210	1510000	1265	1190	Signal	0.276362
Experiment No	181025
Description
Image Name								Percent of total in Supernatant S/(S+P)*100
Image Name	Channel	Name	Signal	Total	Area	Bkgnd.	Type
181030_Disaggregation II A-10 (1_10000, m) a-m-AP (1_10000) 1-8s standard.tif	1N4R +ATP +chap +B1 P	13	1640000	4340000	2070	1300	Signal
181030_Disaggregation II A-10 (1_10000, m) a-m-AP (1_10000) 1-8s standard.tif	1N4R +ATP +chap +B1 S	14	687000	2630000	1517	1280	Signal	29.523
181030_Disaggregation II A-10 (1_10000, m) a-m-AP (1_10000) 1-8s standard.tif	1N4R -ATP +chap +B1 P	15	1630000	4210000	2025	1270	Signal
181030_Disaggregation II A-10 (1_10000, m) a-m-AP (1_10000) 1-8s standard.tif	1N4R -ATP +chap +B1 S	16	77700	1630000	1247	1250	Signal	4.54998
181030_Disaggregation II A-10 (1_10000, m) a-m-AP (1_10000) 1-8s standard.tif	1N4R +ATP -chap P	19	1970000	3690000	1188	1450	Signal
181030_Disaggregation II A-10 (1_10000, m) a-m-AP (1_10000) 1-8s standard.tif	1N4R +ATP -chap S	20	280000	1370000	840	1300	Signal	12.4444
Image Name								Percent of total in Supernatant S/(S+P)*100
Image Name	Channel	Name	Signal	Total	Area	Bkgnd.	Type
190719_disaggregation new batches 072019 A-10 (1_10000, m) a-m-AP (1_10000) 1-8s standard.tif	W	1N4R -chap +ATP P	1220000	3160000	1360	1420	Signal
190719_disaggregation new batches 072019 A-10 (1_10000, m) a-m-AP (1_10000) 1-8s standard.tif	W	1N4R -chap +ATP S	50600	1800000	1360	1280	Signal	3.98237
190719_disaggregation new batches 072019 A-10 (1_10000, m) a-m-AP (1_10000) 1-8s standard.tif	W	1N4R +chap +ATP P	1400000	3250000	1360	1360	Signal
190719_disaggregation new batches 072019 A-10 (1_10000, m) a-m-AP (1_10000) 1-8s standard.tif	W	1N4R +chap +ATP S	518000	2320000	1360	1320	Signal	27.0073
190719_disaggregation new batches 072019 A-10 (1_10000, m) a-m-AP (1_10000) 1-8s standard.tif	W	1N4R +chap -ATP P	1780000	3750000	1360	1450	Signal
190719_disaggregation new batches 072019 A-10 (1_10000, m) a-m-AP (1_10000) 1-8s standard.tif	W	1N4R +chap -ATP S	271000	2050000	1360	1310	Signal	13.2131
Image Name	Channel	Name	Signal	Total	Area	Bkgnd.	Type
190720_Disaggregation 2N4R 0N4Rs old new A-10 (1_10000, m) a-m-AP (1_10000) 3s standard.tif	2N4R -chap +ATP P	1	6550000	12200000	984	5720	Signal
190720_Disaggregation 2N4R 0N4Rs old new A-10 (1_10000, m) a-m-AP (1_10000) 3s standard.tif	2N4R -chap +ATP S	3	195000	5660000	984	5550	Signal	2.89103
190720_Disaggregation 2N4R 0N4Rs old new A-10 (1_10000, m) a-m-AP (1_10000) 3s standard.tif	2N4R +chap +ATP P	4	4630000	10600000	984	6080	Signal
190720_Disaggregation 2N4R 0N4Rs old new A-10 (1_10000, m) a-m-AP (1_10000) 3s standard.tif	2N4R +chap +ATP S	5	875000	6310000	984	5520	Signal	15.8946
190720_Disaggregation 2N4R 0N4Rs old new A-10 (1_10000, m) a-m-AP (1_10000) 3s standard.tif	2N4R +chap -ATP P	6	4740000	10400000	984	5710	Signal
190720_Disaggregation 2N4R 0N4Rs old new A-10 (1_10000, m) a-m-AP (1_10000) 3s standard.tif	2N4R +chap -ATP S	7	268000	5130000	984	4940	Signal	5.35144
190720_Disaggregation 2N4R 0N4Rs old new A-10 (1_10000, m) a-m-AP (1_10000) 3s standard.tif	new 0N4R -chap +ATP P	8	1620000	6540000	984	5010	Signal
190720_Disaggregation 2N4R 0N4Rs old new A-10 (1_10000, m) a-m-AP (1_10000) 3s standard.tif	new 0N4R -chap +ATP S	9	27100	4600000	984	4650	Signal	1.64532
190720_Disaggregation 2N4R 0N4Rs old new A-10 (1_10000, m) a-m-AP (1_10000) 3s standard.tif	new 0N4R +chap +ATP P	10	1310000	6080000	984	4850	Signal
190720_Disaggregation 2N4R 0N4Rs old new A-10 (1_10000, m) a-m-AP (1_10000) 3s standard.tif	new 0N4R +chap +ATP S	11	217000	4930000	984	4790	Signal	14.2109
190720_Disaggregation 2N4R 0N4Rs old new A-10 (1_10000, m) a-m-AP (1_10000) 3s standard.tif	new 0N4R +chap -ATP P	12	2600000	7840000	984	5330	Signal
190720_Disaggregation 2N4R 0N4Rs old new A-10 (1_10000, m) a-m-AP (1_10000) 3s standard.tif	new 0N4R +chap -ATP S	13	75500	5070000	984	5080	Signal	2.8219
190719_disaggregation new batches 072019 A-10 (1_10000, m) a-m-AP (1_10000) 1-8s standard.tif	W	2N4R -chap +ATP P	1420000	3340000	1360	1420	Signal
190719_disaggregation new batches 072019 A-10 (1_10000, m) a-m-AP (1_10000) 1-8s standard.tif	W	2N4R -chap +ATP S	63400	1770000	1360	1260	Signal	4.27397
190719_disaggregation new batches 072019 A-10 (1_10000, m) a-m-AP (1_10000) 1-8s standard.tif	W	2N4R +chap +ATP P	1220000	3100000	1360	1390	Signal
190719_disaggregation new batches 072019 A-10 (1_10000, m) a-m-AP (1_10000) 1-8s standard.tif	W	2N4R +chap +ATP S	503000	2290000	1360	1310	Signal	29.1933
190719_disaggregation new batches 072019 A-10 (1_10000, m) a-m-AP (1_10000) 1-8s standard.tif	W	2N4R +chap -ATP P	1530000	3450000	1360	1410	Signal
190719_disaggregation new batches 072019 A-10 (1_10000, m) a-m-AP (1_10000) 1-8s standard.tif	W	2N4R +chap -ATP S	142000	1860000	1360	1260	Signal	8.49282
190719_disaggregation new batches 072019 A-10 (1_10000, m) a-m-AP (1_10000) 1-8s standard.tif	W	0N4R -chap +ATP P	1160000	3030000	1360	1380	Signal
190719_disaggregation new batches 072019 A-10 (1_10000, m) a-m-AP (1_10000) 1-8s standard.tif	W	0N4R -chap +ATP S	29400	1770000	1360	1280	Signal	2.47183
190719_disaggregation new batches 072019 A-10 (1_10000, m) a-m-AP (1_10000) 1-8s standard.tif	W	0N4R +chap +ATP P	973000	2810000	1360	1350	Signal
190719_disaggregation new batches 072019 A-10 (1_10000, m) a-m-AP (1_10000) 1-8s standard.tif	W	0N4R +chap +ATP S	65900	1810000	1360	1280	Signal	6.34325
190719_disaggregation new batches 072019 A-10 (1_10000, m) a-m-AP (1_10000) 1-8s standard.tif	W	0N4R +chap -ATP P	1070000	2930000	1360	1370	Signal
190719_disaggregation new batches 072019 A-10 (1_10000, m) a-m-AP (1_10000) 1-8s standard.tif	W	0N4R +chap -ATP S	27000	1740000	1360	1260	Signal	2.46126
Image Name	Channel	Name	Signal	Total	Area	Bkgnd.	Type
190727_Disaggregation 2N4R and 0N4R A-10 (1_10000, m) a-m-AP (1_10000) 1-2s standard II.tif	W	2N4R -chap +ATP P	1170000	4140000	1628	1830	Signal
190727_Disaggregation 2N4R and 0N4R A-10 (1_10000, m) a-m-AP (1_10000) 1-2s standard II.tif	W	2N4R -chap +ATP S	25600	2920000	1628	1780	Signal	2.14118
190727_Disaggregation 2N4R and 0N4R A-10 (1_10000, m) a-m-AP (1_10000) 1-2s standard II.tif	W	2N4R +chap +ATP P	1090000	4140000	1628	1870	Signal
190727_Disaggregation 2N4R and 0N4R A-10 (1_10000, m) a-m-AP (1_10000) 1-2s standard II.tif	W	2N4R +chap +ATP S	663000	3770000	1628	1910	Signal	37.8209
190727_Disaggregation 2N4R and 0N4R A-10 (1_10000, m) a-m-AP (1_10000) 1-2s standard II.tif	W	2N4R +chap -ATP P	2080000	5310000	1628	1980	Signal
190727_Disaggregation 2N4R and 0N4R A-10 (1_10000, m) a-m-AP (1_10000) 1-2s standard II.tif	W	2N4R +chap -ATP S	179000	3260000	1628	1890	Signal	7.92386
190727_Disaggregation 2N4R and 0N4R A-10 (1_10000, m) a-m-AP (1_10000) 1-2s standard.tif	W	0N4R -chap +ATP P	1380000	5250000	2021	1920	Signal
190727_Disaggregation 2N4R and 0N4R A-10 (1_10000, m) a-m-AP (1_10000) 1-2s standard.tif	W	0N4R -chap +ATP S	36400	3790000	2021	1860	Signal	2.5699
190727_Disaggregation 2N4R and 0N4R A-10 (1_10000, m) a-m-AP (1_10000) 1-2s standard.tif	W	0N4R +chap +ATP P	704000	4480000	2021	1870	Signal
190727_Disaggregation 2N4R and 0N4R A-10 (1_10000, m) a-m-AP (1_10000) 1-2s standard.tif	W	0N4R +chap +ATP S	107000	3820000	2021	1840	Signal	13.1936
190727_Disaggregation 2N4R and 0N4R A-10 (1_10000, m) a-m-AP (1_10000) 1-2s standard.tif	W	0N4R +chap -ATP P	811000	4660000	2021	1900	Signal
190727_Disaggregation 2N4R and 0N4R A-10 (1_10000, m) a-m-AP (1_10000) 1-2s standard.tif	W	0N4R +chap -ATP S	1100	3780000	2021	1870	Signal	0.135451

## Sheet: Statistical Summary
Summary of all replicates (n=3)
Experiment No	190510	190517	190625	181030_Disaggregation II A-10 (1_10000, m) a-m-AP (1_10000) 1-8s standard.tif	190719_disaggregation new batches 072019 A-10 (1_10000, m) a-m-AP (1_10000) 1-8s standard.tif	181028_Disaggregation Test new Firbils A-10 (1_10000, m) a-m-AP (1_10000) 1-8s standard.tif	190719	190720	190727
0N3R	3.24661	3.51407	1.07876
0N3R +chap+ATP	52.4164	43.8224	64.135
0N3R +chap-ATP	4.66733	0.153502	7.71812
0N4R							2.47183	1.64532	2.5699
0N4R +chap+ATP							6.34325	14.2109	13.1936
0N4R +chap-ATP							2.46126	2.8219	0.135451
1N4R				12.4444	3.98237	0.207347
1N4R +chap+ATP				29.523	27.0073	18.4178
1N4R +chap-ATP				4.54998	13.2131	0.276362
2N3R	8.40152	3.48422	2.89855
2N3R +chap+ATP	60.6432	46.3974	37.3134
2N3R +chap-ATP	10.5474	6.38003	9.95803
2N4R							4.27397	2.89103	2.14118
2N4R +chap+ATP							29.1933	15.8946	37.8209
2N4R +chap-ATP							8.49282	5.35144	7.92386
						Symbol	Meaning
						ns	P > 0.05
0N3R						*	P ≤ 0.05
						**	P ≤ 0.01
Table Analyzed	0N3R					***	P ≤ 0.001
						****	P ≤ 0.0001
ANOVA summary
F	62.58
P value	< 0.0001
P value summary	****
Are differences among means statistically significant? (P < 0.05)	Yes
R square	0.9543
Brown-Forsythe test
F (DFn, DFd)	1.947 (2, 6)
P value	0.223
P value summary	ns
Significantly different standard deviations? (P < 0.05)	No
Bartlett's test
Bartlett's statistic (corrected)
P value
P value summary
Significantly different standard deviations? (P < 0.05)
ANOVA table	SS	DF	MS	F (DFn, DFd)	P value
Treatment (between columns)	5016	2	2508	F (2, 6) = 62.58	P < 0.0001
Residual (within columns)	240.5	6	40.08
Total	5256	8
Data summary
Number of treatments (columns)	3
Number of values (total)	9
Number of families	1
Number of comparisons per family	3
Alpha	0.05
Bonferroni's multiple comparisons test	Mean Diff.	95% CI of diff.	Significant?	Summary
0N3R vs. 0N3R +chap+ATP	-50.84	-67.84 to -33.85	Yes	***		A-B
0N3R vs. 0N3R +chap-ATP	-1.567	-18.56 to 15.43	No	ns		A-C
0N3R +chap+ATP vs. 0N3R +chap-ATP	49.28	32.29 to 66.27	Yes	***		B-C
Test details	Mean 1	Mean 2	Mean Diff.	SE of diff.	n1	n2	t	DF
0N3R vs. 0N3R +chap+ATP	2.613	53.46	-50.84	5.169	3	3	9.837	6
0N3R vs. 0N3R +chap-ATP	2.613	4.18	-1.567	5.169	3	3	0.3031	6
0N3R +chap+ATP vs. 0N3R +chap-ATP	53.46	4.18	49.28	5.169	3	3	9.533	6
0N4R
Table Analyzed	0N4R
ANOVA summary
F	12.37
P value	0.0074
P value summary	**
Are differences among means statistically significant? (P < 0.05)	Yes
R square	0.8049
Brown-Forsythe test
F (DFn, DFd)	0.8439 (2, 6)
P value	0.4754
P value summary	ns
Significantly different standard deviations? (P < 0.05)	No
Bartlett's test
Bartlett's statistic (corrected)
P value
P value summary
Significantly different standard deviations? (P < 0.05)
ANOVA table	SS	DF	MS	F (DFn, DFd)	P value
Treatment (between columns)	170.7	2	85.36	F (2, 6) = 12.37	P = 0.0074
Residual (within columns)	41.39	6	6.898
Total	212.1	8
Data summary
Number of treatments (columns)	3
Number of values (total)	9
Number of comparisons per family	3
Alpha	0.05
Bonferroni's multiple comparisons test	Mean Diff.	95% CI of diff.	Significant?	Summary
0N4R vs. 0N4R +chap+ATP	-9.02	-16.07 to -1.970	Yes	*		A-B
0N4R vs. 0N4R +chap-ATP	0.4228	-6.627 to 7.473	No	ns		A-C
0N4R +chap+ATP vs. 0N4R +chap-ATP	9.443	2.393 to 16.49	Yes	*		B-C
Test details	Mean 1	Mean 2	Mean Diff.	SE of diff.	n1	n2	t	DF
0N4R vs. 0N4R +chap+ATP	2.229	11.25	-9.02	2.144	3	3	4.206	6
0N4R vs. 0N4R +chap-ATP	2.229	1.806	0.4228	2.144	3	3	0.1972	6
0N4R +chap+ATP vs. 0N4R +chap-ATP	11.25	1.806	9.443	2.144	3	3	4.403	6
1N4R
Table Analyzed	1N4R data from figure 1
ANOVA summary
F	9.491
P value	0.0139
P value summary	*
Are differences among means statistically significant? (P < 0.05)	Yes
R square	0.7598
Brown-Forsythe test
F (DFn, DFd)	0.01519 (2, 6)
P value	0.985
P value summary	ns
Significantly different standard deviations? (P < 0.05)	No
Bartlett's test
Bartlett's statistic (corrected)
P value
P value summary
Significantly different standard deviations? (P < 0.05)
ANOVA table	SS	DF	MS	F (DFn, DFd)	P value
Treatment (between columns)	737.9	2	368.9	F (2, 6) = 9.491	P = 0.0139
Residual (within columns)	233.2	6	38.87
Total	971.1	8
Data summary
Number of treatments (columns)	3
Number of values (total)	9
Number of families	1
Number of comparisons per family	3
Alpha	0.05
Bonferroni's multiple comparisons test	Mean Diff.	95% CI of diff.	Significant?	Summary
1N4R vs. 1N4R +chap+ATP	-19.44	-36.17 to -2.703	Yes	*		A-B
1N4R vs. 1N4R +chap-ATP	-0.4684	-17.20 to 16.27	No	ns		A-C
1N4R +chap+ATP vs. 1N4R +chap-ATP	18.97	2.234 to 35.70	Yes	*		B-C
Test details	Mean 1	Mean 2	Mean Diff.	SE of diff.	n1	n2	t	DF
1N4R vs. 1N4R +chap+ATP	5.545	24.98	-19.44	5.091	3	3	3.818	6
1N4R vs. 1N4R +chap-ATP	5.545	6.013	-0.4684	5.091	3	3	0.09201	6
1N4R +chap+ATP vs. 1N4R +chap-ATP	24.98	6.013	18.97	5.091	3	3	3.726	6
2N4R
Table Analyzed	2N4R
ANOVA summary
F	12.32
P value	0.0075
P value summary	**
Are differences among means statistically significant? (P < 0.05)	Yes
R square	0.8041
Brown-Forsythe test
F (DFn, DFd)	2.599 (2, 6)
P value	0.1539
P value summary	ns
Significantly different standard deviations? (P < 0.05)	No
Bartlett's test
Bartlett's statistic (corrected)
P value
P value summary
Significantly different standard deviations? (P < 0.05)
ANOVA table	SS	DF	MS	F (DFn, DFd)	P value
Treatment (between columns)	1035	2	517.3	F (2, 6) = 12.32	P = 0.0075
Residual (within columns)	252	6	41.99
Total	1286	8
Data summary
Number of treatments (columns)	3
Number of values (total)	9
Number of families	1
Number of comparisons per family	3
Alpha	0.05
Bonferroni's multiple comparisons test	Mean Diff.	95% CI of diff.	Significant?	Summary
2N4R vs. 2N4R +chap+ATP	-24.53	-41.93 to -7.140	Yes	*		A-B
2N4R vs. 2N4R +chap-ATP	-4.154	-21.55 to 13.24	No	ns		A-C
2N4R +chap+ATP vs. 2N4R +chap-ATP	20.38	2.986 to 37.77	Yes	*		B-C
Test details	Mean 1	Mean 2	Mean Diff.	SE of diff.	n1	n2	t	DF
2N4R vs. 2N4R +chap+ATP	3.102	27.64	-24.53	5.291	3	3	4.637	6
2N4R vs. 2N4R +chap-ATP	3.102	7.256	-4.154	5.291	3	3	0.7851	6
2N4R +chap+ATP vs. 2N4R +chap-ATP	27.64	7.256	20.38	5.291	3	3	3.852	6
2N3R
Table Analyzed	2N3R
ANOVA summary
F	33.59
P value	0.0006
P value summary	***
Are differences among means statistically significant? (P < 0.05)	Yes
R square	0.918
Brown-Forsythe test
F (DFn, DFd)	1.819 (2, 6)
P value	0.2412
P value summary	ns
Significantly different standard deviations? (P < 0.05)	No
Bartlett's test
Bartlett's statistic (corrected)
P value
P value summary
Significantly different standard deviations? (P < 0.05)
ANOVA table	SS	DF	MS	F (DFn, DFd)	P value
Treatment (between columns)	3415	2	1707	F (2, 6) = 33.59	P = 0.0006
Residual (within columns)	305	6	50.84
Total	3720	8
Data summary
Number of treatments (columns)	3
Number of values (total)	9
Number of families	1
Number of comparisons per family	3
Alpha	0.05
Bonferroni's multiple comparisons test	Mean Diff.	95% CI of diff.	Significant?	Summary
2N3R vs. 2N3R +chap+ATP	-43.19	-62.33 to -24.05	Yes	***		A-B
2N3R vs. 2N3R +chap-ATP	-4.034	-23.17 to 15.10	No	ns		A-C
2N3R +chap+ATP vs. 2N3R +chap-ATP	39.16	20.02 to 58.29	Yes	**		B-C
Test details	Mean 1	Mean 2	Mean Diff.	SE of diff.	n1	n2	t	DF
2N3R vs. 2N3R +chap+ATP	4.928	48.12	-43.19	5.822	3	3	7.419	6
2N3R vs. 2N3R +chap-ATP	4.928	8.962	-4.034	5.822	3	3	0.6929	6
2N3R +chap+ATP vs. 2N3R +chap-ATP	48.12	8.962	39.16	5.822	3	3	6.726	6
