# Supplementary material for: Disassembly of Tau fibrils by the human Hsp70 disaggregation machinery generates small seeding-competent species
Source: J Biol Chem. 2020 May 28;295(28):9676–90. doi: 10.1074/jbc.RA120.013478 (PMC7363153; doi:10.1074/jbc.RA120.013478)
Supplement: Supporting Information [file supp_RA120.013478_159530_2_supp_531988_q3hm31.xlsx]

## Sheet: Quantification HEK material
Image Name	Channel	Name	Signal	Total	Area	Bkgnd.	Type	% in Supernatant to Total
190801_HEK disaggregation sample 4-6 a-GFP (1_1000, m) a-m-AP (1_10000) 1s standard.tif	HEK -chap +ATP P	1	9120000	43600000	11343	3040	Signal
190801_HEK disaggregation sample 4-6 a-GFP (1_1000, m) a-m-AP (1_10000) 1s standard.tif	HEK -chap +ATP S	2	5040	33400000	11343	2940	Signal	0.0552326
190801_HEK disaggregation sample 4-6 a-GFP (1_1000, m) a-m-AP (1_10000) 1s standard.tif	HEK +chap +ATP P	3	12800000	47700000	11343	3080	Signal
190801_HEK disaggregation sample 4-6 a-GFP (1_1000, m) a-m-AP (1_10000) 1s standard.tif	HEK +chap +ATP S	4	7000000	41400000	11343	3030	Signal	35.3535
190801_HEK disaggregation sample 4-6 a-GFP (1_1000, m) a-m-AP (1_10000) 1s standard.tif	HEK +chap -ATP P	5	15100000	49700000	11343	3050	Signal
190801_HEK disaggregation sample 4-6 a-GFP (1_1000, m) a-m-AP (1_10000) 1s standard.tif	HEK +chap -ATP S	6	2440000	37200000	11343	3060	Signal	13.9111
Image Name	Channel	Name	Signal	Total	Area	Bkgnd.	Type
190803_HEK disaggregation set A a-GFP (1_1000, m) a-m-AP (1_10000) 1s standard.tif	HEK -chap +ATP P	1	16900000	48500000	10192	3100	Signal
190803_HEK disaggregation set A a-GFP (1_1000, m) a-m-AP (1_10000) 1s standard.tif	HEK -chap +ATP S	2	210000	29700000	10192	2890	Signal	1.22735
190803_HEK disaggregation set A a-GFP (1_1000, m) a-m-AP (1_10000) 1s standard.tif	HEK +chap +ATP P	3	9350000	40000000	10192	3010	Signal
190803_HEK disaggregation set A a-GFP (1_1000, m) a-m-AP (1_10000) 1s standard.tif	HEK +chap +ATP S	4	3130000	33900000	10192	3020	Signal	25.0801
190803_HEK disaggregation set A a-GFP (1_1000, m) a-m-AP (1_10000) 1s standard.tif	HEK +chap -ATP P	5	17600000	48200000	10192	3000	Signal
190803_HEK disaggregation set A a-GFP (1_1000, m) a-m-AP (1_10000) 1s standard.tif	HEK +chap -ATP S	6	1140000	31500000	10192	2980	Signal	6.08324
Image Name	Channel	Name	Signal	Total	Area	Bkgnd.	Type
190803_HEK disaggregation set B a-GFP (1_1000, m) a-m-AP (1_10000) 1-2s standard.tif	HEK -chap +ATP P	1	9600000	30600000	9861	2130	Signal
190803_HEK disaggregation set B a-GFP (1_1000, m) a-m-AP (1_10000) 1-2s standard.tif	HEK -chap +ATP S	2	66600	20400000	9861	2060	Signal	0.68897
190803_HEK disaggregation set B a-GFP (1_1000, m) a-m-AP (1_10000) 1-2s standard.tif	HEK +chap +ATP P	3	5880000	26800000	9861	2130	Signal
190803_HEK disaggregation set B a-GFP (1_1000, m) a-m-AP (1_10000) 1-2s standard.tif	HEK +chap +ATP S	4	2390000	23300000	9861	2120	Signal	28.8996
190803_HEK disaggregation set B a-GFP (1_1000, m) a-m-AP (1_10000) 1-2s standard.tif	HEK +chap -ATP P	5	9720000	30500000	9861	2110	Signal
190803_HEK disaggregation set B a-GFP (1_1000, m) a-m-AP (1_10000) 1-2s standard.tif	HEK +chap -ATP S	6	365000	21300000	9861	2120	Signal	3.61924

## Sheet: Statistical Summary
Replicates	1	2	3
% in Supernatant to Total
HEK -chap +ATP	0.0552326	1.22735	0.68897
HEK +chap +ATP	35.3535	25.0801	28.8996
HEK +chap -ATP	13.9111	6.08324	3.61924
Table Analyzed	HEK Disaggregation
ANOVA summary
F	36.84
P value	0.0004
P value summary	***
Are differences among means statistically significant? (P < 0.05)	Yes
R square	0.9247
Brown-Forsythe test
F (DFn, DFd)	1.038 (2, 6)
P value	0.4102
P value summary	ns
Significantly different standard deviations? (P < 0.05)	No
Bartlett's test
Bartlett's statistic (corrected)
P value
P value summary
Significantly different standard deviations? (P < 0.05)
ANOVA table	SS	DF	MS	F (DFn, DFd)	P value
Treatment (between columns)	1380	2	690	F (2, 6) = 36.84	P = 0.0004
Residual (within columns)	112.4	6	18.73
Total	1492	8
Data summary
Number of treatments (columns)	3
Number of values (total)	9
Number of families	1
Number of comparisons per family	3
Alpha	0.05
Bonferroni's multiple comparisons test	Mean Diff.	95% CI of diff.	Significant?	Summary
-Chap +ATP vs. +Chap +ATP	-29.12	-40.74 to -17.50	Yes	***		A-B
-Chap +ATP vs. +Chap -ATP	-7.214	-18.83 to 4.402	No	ns		A-C
+Chap +ATP vs. +Chap -ATP	21.91	10.29 to 33.52	Yes	**		B-C
Test details	Mean 1	Mean 2	Mean Diff.	SE of diff.	n1	n2	t	DF
-Chap +ATP vs. +Chap +ATP	0.6572	29.78	-29.12	3.534	3	3	8.241	6
-Chap +ATP vs. +Chap -ATP	0.6572	7.871	-7.214	3.534	3	3	2.042	6
+Chap +ATP vs. +Chap -ATP	29.78	7.871	21.91	3.534	3	3	6.2	6
