# Supplementary material for: Disassembly of Tau fibrils by the human Hsp70 disaggregation machinery generates small seeding-competent species
Source: J Biol Chem. 2020 May 28;295(28):9676–90. doi: 10.1074/jbc.RA120.013478 (PMC7363153; doi:10.1074/jbc.RA120.013478)
Supplement: Supporting Information [file supp_RA120.013478_159530_2_supp_531989_qkhmk1.xlsx]

## Sheet: 3R J-proteins
J-proteins
3R
samples from 190730
Image Name	Channel	Name	Signal	Total	Area	Bkgnd.	Type	190804
190804_Rerun 190730 3R A-10 (1_10000, m) a-m-AP (1-10000) 1-4s standard.tif	3R - chap +ATP P	1	1430000	3020000	924	1720	Signal
190804_Rerun 190730 3R A-10 (1_10000, m) a-m-AP (1-10000) 1-4s standard.tif	3R - chap +ATP S	2	77000	1460000	924	1500	Signal	5.10949
190804_Rerun 190730 3R A-10 (1_10000, m) a-m-AP (1-10000) 1-4s standard.tif	B1 +ATP P	3	670000	2140000	924	1600	Signal
190804_Rerun 190730 3R A-10 (1_10000, m) a-m-AP (1-10000) 1-4s standard.tif	B1 +ATP S	4	1790000	3410000	924	1760	Signal	72.7642
190804_Rerun 190730 3R A-10 (1_10000, m) a-m-AP (1-10000) 1-4s standard.tif	B1 -ATP P	5	1260000	2890000	924	1770	Signal
190804_Rerun 190730 3R A-10 (1_10000, m) a-m-AP (1-10000) 1-4s standard.tif	B1 -ATP S	6	23200	1460000	924	1560	Signal	1.80798
190804_Rerun 190730 3R A-10 (1_10000, m) a-m-AP (1-10000) 1-4s standard.tif	B4 +ATP P	11	851000	2410000	924	1690	Signal
190804_Rerun 190730 3R A-10 (1_10000, m) a-m-AP (1-10000) 1-4s standard.tif	B4 +ATP S	12	720000	2330000	924	1740	Signal	45.8307
190804_Rerun 190730 3R A-10 (1_10000, m) a-m-AP (1-10000) 1-4s standard.tif	B4 -ATP P	13	1470000	3190000	924	1860	Signal
190804_Rerun 190730 3R A-10 (1_10000, m) a-m-AP (1-10000) 1-4s standard.tif	B4 -ATP S	14	34400	1520000	924	1610	Signal	2.28663
190804_Rerun 190730 3R A-10 (1_10000, m) a-m-AP (1-10000) 1-4s standard.tif	A1 +ATP P	15	2260000	4090000	924	1980	Signal
190804_Rerun 190730 3R A-10 (1_10000, m) a-m-AP (1-10000) 1-4s standard.tif	A1 +ATP S	16	104000	1650000	924	1670	Signal	4.39932
190804_Rerun 190730 3R A-10 (1_10000, m) a-m-AP (1-10000) 1-4s standard.tif	A1 -ATP P	17	1940000	3880000	924	2100	Signal
190804_Rerun 190730 3R A-10 (1_10000, m) a-m-AP (1-10000) 1-4s standard.tif	A1 -ATP S	18	60600	1600000	924	1660	Signal	3.02909
190804_Rerun 190730 3R A-10 (1_10000, m) a-m-AP (1-10000) 1-4s standard.tif	A2 +ATP P	19	1580000	3270000	924	1830	Signal
190804_Rerun 190730 3R A-10 (1_10000, m) a-m-AP (1-10000) 1-4s standard.tif	A2 +ATP S	20	51800	1640000	924	1710	Signal	3.17441
190804_Rerun 190730 3R A-10 (1_10000, m) a-m-AP (1-10000) 1-4s standard.tif	A2 -ATP P	21	1620000	1630000	924	1640	Signal
190804_Rerun 190730 3R A-10 (1_10000, m) a-m-AP (1-10000) 1-4s standard.tif	A2 -ATP S	22	42000	1550000	924	1630	Signal	2.52708
190804_Rerun 190730 3R A-10 (1_10000, m) a-m-AP (1-10000) 1-4s standard.tif	-40 +ATP P	23	2230000	4020000	924	1940	Signal
190804_Rerun 190730 3R A-10 (1_10000, m) a-m-AP (1-10000) 1-4s standard.tif	-40 +ATP S	24	102000	1650000	924	1670	Signal	4.37393
Image Name	Channel	Name	Signal	Total	Area	Bkgnd.	Type	190802
190802_Disaggregation J-test 3R A-10 (1-10000, m) a-m-AP (1-10000) 1s standard.tif	3R - chap +ATP P	1	5150000	8530000	774	4370	Signal
190802_Disaggregation J-test 3R A-10 (1-10000, m) a-m-AP (1-10000) 1s standard.tif	3R - chap +ATP S	2	132000	3070000	774	3800	Signal	2.49905
190802_Disaggregation J-test 3R A-10 (1-10000, m) a-m-AP (1-10000) 1s standard.tif	B1 +ATP P	3	1970000	5150000	774	4100	Signal
190802_Disaggregation J-test 3R A-10 (1-10000, m) a-m-AP (1-10000) 1s standard.tif	B1 +ATP S	4	1920000	5410000	774	4510	Signal	49.3573
190802_Disaggregation J-test 3R A-10 (1-10000, m) a-m-AP (1-10000) 1s standard.tif	B1 -ATP P	5	3220000	6380000	774	4070	Signal
190802_Disaggregation J-test 3R A-10 (1-10000, m) a-m-AP (1-10000) 1s standard.tif	B1 -ATP S	6	210000	2920000	774	3500	Signal	6.12245
190802_Disaggregation J-test 3R A-10 (1-10000, m) a-m-AP (1-10000) 1s standard.tif	B4 +ATP P	11	445000	2990000	774	3290	Signal
190802_Disaggregation J-test 3R A-10 (1-10000, m) a-m-AP (1-10000) 1s standard.tif	B4 +ATP S	12	1470000	4070000	774	3360	Signal	76.7624
190802_Disaggregation J-test 3R A-10 (1-10000, m) a-m-AP (1-10000) 1s standard.tif	B4 -ATP P	13	1750000	4350000	774	3360	Signal
190802_Disaggregation J-test 3R A-10 (1-10000, m) a-m-AP (1-10000) 1s standard.tif	B4 -ATP S	14	82400	2640000	774	3310	Signal	4.49683
190802_Disaggregation J-test 3R A-10 (1-10000, m) a-m-AP (1-10000) 1s standard.tif	A1 +ATP P	15	1630000	4340000	774	3500	Signal
190802_Disaggregation J-test 3R A-10 (1-10000, m) a-m-AP (1-10000) 1s standard.tif	A1 +ATP S	16	35800	2550000	774	3250	Signal	2.14912
190802_Disaggregation J-test 3R A-10 (1-10000, m) a-m-AP (1-10000) 1s standard.tif	A1 -ATP P	17	2740000	5550000	774	3630	Signal
190802_Disaggregation J-test 3R A-10 (1-10000, m) a-m-AP (1-10000) 1s standard.tif	A1 -ATP S	18	80100	2650000	774	3320	Signal	2.84032
190802_Disaggregation J-test 3R A-10 (1-10000, m) a-m-AP (1-10000) 1s standard.tif	A2 +ATP P	19	2920000	2520000	774	3080	Signal
190802_Disaggregation J-test 3R A-10 (1-10000, m) a-m-AP (1-10000) 1s standard.tif	A2 +ATP S	20	132000	5730000	774	3760	Signal	4.32503
190802_Disaggregation J-test 3R A-10 (1-10000, m) a-m-AP (1-10000) 1s standard.tif	A2 -ATP P	21	2040000	4730000	774	3480	Signal
190802_Disaggregation J-test 3R A-10 (1-10000, m) a-m-AP (1-10000) 1s standard.tif	A2 -ATP S	22	100000	2310000	774	2850	Signal	4.6729
190802_Disaggregation J-test 3R A-10 (1-10000, m) a-m-AP (1-10000) 1s standard.tif	-40 +ATP P	23	1550000	3900000	774	3030	Signal
190802_Disaggregation J-test 3R A-10 (1-10000, m) a-m-AP (1-10000) 1s standard.tif	-40 +ATP S	24	45500	2160000	774	2730	Signal	2.85177
Image Name	Channel	Name	Signal	Total	Area	Bkgnd.	Type	181101
181101_Disaggregation Js Gel 1 A-10 (1_10000, m) a-m-AP (1_10000) 1-4s standard.tif	3R - chap +ATP P	1	1420000	3170000	1025	1700	Signal
181101_Disaggregation Js Gel 1 A-10 (1_10000, m) a-m-AP (1_10000) 1-4s standard.tif	3R - chap +ATP S	2	21500	1610000	1025	1550	Signal	1.4915
181101_Disaggregation Js Gel 1 A-10 (1_10000, m) a-m-AP (1_10000) 1-4s standard.tif	B1 +ATP P	3	2190000	4090000	1025	1850	Signal
181101_Disaggregation Js Gel 1 A-10 (1_10000, m) a-m-AP (1_10000) 1-4s standard.tif	B1 +ATP S	4	1450000	3350000	1025	1850	Signal	39.8352
181101_Disaggregation Js Gel 1 A-10 (1_10000, m) a-m-AP (1_10000) 1-4s standard.tif	B1 -ATP P	5	1500000	3360000	1025	1820	Signal
181101_Disaggregation Js Gel 1 A-10 (1_10000, m) a-m-AP (1_10000) 1-4s standard.tif	B1 -ATP S	6	25000	1580000	1025	1510	Signal	1.63934
181101_Disaggregation Js Gel 1 A-10 (1_10000, m) a-m-AP (1_10000) 1-4s standard.tif	B4 +ATP P	11	1810000	3970000	1025	2100	Signal
181101_Disaggregation Js Gel 1 A-10 (1_10000, m) a-m-AP (1_10000) 1-4s standard.tif	B4 +ATP S	12	1020000	2710000	1025	1650	Signal	36.0424
181101_Disaggregation Js Gel 1 A-10 (1_10000, m) a-m-AP (1_10000) 1-4s standard.tif	B4 -ATP P	13	2780000	4870000	1025	2040	Signal
181101_Disaggregation Js Gel 1 A-10 (1_10000, m) a-m-AP (1_10000) 1-4s standard.tif	B4 -ATP S	14	172000	1780000	1025	1570	Signal	5.82656
181101_Disaggregation Js Gel 1 A-10 (1_10000, m) a-m-AP (1_10000) 1-4s standard.tif	A1 +ATP P	15	3210000	5870000	1025	2590	Signal
181101_Disaggregation Js Gel 1 A-10 (1_10000, m) a-m-AP (1_10000) 1-4s standard.tif	A1 +ATP S	16	104000	1670000	1025	1530	Signal	3.1382
181101_Disaggregation Js Gel 1 A-10 (1_10000, m) a-m-AP (1_10000) 1-4s standard.tif	A1 -ATP P	17	3290000	5420000	1025	2080	Signal
181101_Disaggregation Js Gel 1 A-10 (1_10000, m) a-m-AP (1_10000) 1-4s standard.tif	A1 -ATP S	18	56100	1620000	1025	1520	Signal	1.67658
181101_Disaggregation Js Gel 1 A-10 (1_10000, m) a-m-AP (1_10000) 1-4s standard.tif	A2 +ATP P	19	3090000	4960000	1025	1830	Signal
181101_Disaggregation Js Gel 1 A-10 (1_10000, m) a-m-AP (1_10000) 1-4s standard.tif	A2 +ATP S	20	107000	1660000	1025	1520	Signal	3.34689
181101_Disaggregation Js Gel 1 A-10 (1_10000, m) a-m-AP (1_10000) 1-4s standard.tif	A2 -ATP P	21	3270000	5290000	1025	1970	Signal
181101_Disaggregation Js Gel 1 A-10 (1_10000, m) a-m-AP (1_10000) 1-4s standard.tif	A2 -ATP S	22	14900	1560000	1025	1510	Signal	0.453591
181101_Disaggregation Js Gel 1 A-10 (1_10000, m) a-m-AP (1_10000) 1-4s standard.tif	-40 +ATP P	23	3020000	4940000	1025	1870	Signal
181101_Disaggregation Js Gel 1 A-10 (1_10000, m) a-m-AP (1_10000) 1-4s standard.tif	-40 +ATP S	24	26300	1480000	1025	1420	Signal	0.863342

## Sheet: 4R J-proteins
J-proteins
4R
Image Name	Channel	Name	Signal	Total	Area	Bkgnd.	Type	190731
190731_4R J-test A-10 (1_10000, m) a-m-AP (1-10000) 1-2s standard.tif	4R - chap +ATP P	1	4490000	6900000	1100	2190	Signal
190731_4R J-test A-10 (1_10000, m) a-m-AP (1-10000) 1-2s standard.tif	4R - chap +ATP S	2	294000	2480000	1100	1990	Signal	6.14548
190731_4R J-test A-10 (1_10000, m) a-m-AP (1-10000) 1-2s standard.tif	B1 +ATP P	3	3270000	5650000	1100	2160	Signal
190731_4R J-test A-10 (1_10000, m) a-m-AP (1-10000) 1-2s standard.tif	B1 +ATP S	4	969000	3200000	1100	2030	Signal	22.8592
190731_4R J-test A-10 (1_10000, m) a-m-AP (1-10000) 1-2s standard.tif	B1 -ATP P	5	3390000	5670000	1100	2070	Signal
190731_4R J-test A-10 (1_10000, m) a-m-AP (1-10000) 1-2s standard.tif	B1 -ATP S	6	235000	2380000	1100	1950	Signal	6.48276
190731_4R J-test A-10 (1_10000, m) a-m-AP (1-10000) 1-2s standard.tif	B4 +ATP P	11	1660000	3750000	1100	1900	Signal
190731_4R J-test A-10 (1_10000, m) a-m-AP (1-10000) 1-2s standard.tif	B4 +ATP S	12	820000	2850000	1100	1850	Signal	33.0645
190731_4R J-test A-10 (1_10000, m) a-m-AP (1-10000) 1-2s standard.tif	B4 -ATP P	13	1650000	3780000	1100	1930	Signal
190731_4R J-test A-10 (1_10000, m) a-m-AP (1-10000) 1-2s standard.tif	B4 -ATP S	14	324000	2330000	1100	1820	Signal	16.4134
190731_4R J-test A-10 (1_10000, m) a-m-AP (1-10000) 1-2s standard.tif	A1 +ATP P	15	1850000	3970000	1100	1930	Signal
190731_4R J-test A-10 (1_10000, m) a-m-AP (1-10000) 1-2s standard.tif	A1 +ATP S	16	147000	2120000	1100	1800	Signal	7.36104
190731_4R J-test A-10 (1_10000, m) a-m-AP (1-10000) 1-2s standard.tif	A1 -ATP P	17	2760000	4890000	1100	1930	Signal
190731_4R J-test A-10 (1_10000, m) a-m-AP (1-10000) 1-2s standard.tif	A1 -ATP S	18	160000	2180000	1100	1840	Signal	5.47945
190731_4R J-test A-10 (1_10000, m) a-m-AP (1-10000) 1-2s standard.tif	A2 +ATP P	19	2190000	4250000	1100	1890	Signal
190731_4R J-test A-10 (1_10000, m) a-m-AP (1-10000) 1-2s standard.tif	A2 +ATP S	20	246000	4030000	1100	1950	Signal	10.0985
190731_4R J-test A-10 (1_10000, m) a-m-AP (1-10000) 1-2s standard.tif	A2 -ATP P	21	2290000	2260000	1100	1840	Signal
190731_4R J-test A-10 (1_10000, m) a-m-AP (1-10000) 1-2s standard.tif	A2 -ATP S	22	312000	2340000	1100	1840	Signal	11.9908
190731_4R J-test A-10 (1_10000, m) a-m-AP (1-10000) 1-2s standard.tif	-40 +ATP P	23	2190000	4330000	1100	1980	Signal
190731_4R J-test A-10 (1_10000, m) a-m-AP (1-10000) 1-2s standard.tif	-40 +ATP S	24	467000	2470000	1100	1810	Signal	17.5762
Image Name	Channel	Name	Signal	Total	Area	Bkgnd.	Type	190802
190802_Disaggregation J-test 4R A-10 (1-10000, m) a-m-AP (1-10000) 1s standard.tif	4R - chap +ATP P	1	5860000	9840000	1056	3770	Signal
190802_Disaggregation J-test 4R A-10 (1-10000, m) a-m-AP (1-10000) 1s standard.tif	4R - chap +ATP S	2	154000	3590000	1056	3250	Signal	2.56069
190802_Disaggregation J-test 4R A-10 (1-10000, m) a-m-AP (1-10000) 1s standard.tif	B1 +ATP P	3	4070000	7670000	1056	3410	Signal
190802_Disaggregation J-test 4R A-10 (1-10000, m) a-m-AP (1-10000) 1s standard.tif	B1 +ATP S	4	902000	4200000	1056	3130	Signal	18.1416
190802_Disaggregation J-test 4R A-10 (1-10000, m) a-m-AP (1-10000) 1s standard.tif	B1 -ATP P	5	3440000	6880000	1056	3260	Signal
190802_Disaggregation J-test 4R A-10 (1-10000, m) a-m-AP (1-10000) 1s standard.tif	B1 -ATP S	6	380000	3580000	1056	3030	Signal	9.94764
190802_Disaggregation J-test 4R A-10 (1-10000, m) a-m-AP (1-10000) 1s standard.tif	B4 +ATP P	11	2970000	6550000	1056	3390	Signal
190802_Disaggregation J-test 4R A-10 (1-10000, m) a-m-AP (1-10000) 1s standard.tif	B4 +ATP S	12	1450000	4930000	1056	3290	Signal	32.8054
190802_Disaggregation J-test 4R A-10 (1-10000, m) a-m-AP (1-10000) 1s standard.tif	B4 -ATP P	13	4250000	8000000	1056	3510	Signal
190802_Disaggregation J-test 4R A-10 (1-10000, m) a-m-AP (1-10000) 1s standard.tif	B4 -ATP S	14	1040000	4610000	1056	3370	Signal	19.6597
190802_Disaggregation J-test 4R A-10 (1-10000, m) a-m-AP (1-10000) 1s standard.tif	A1 +ATP P	15	4820000	8690000	1056	3660	Signal
190802_Disaggregation J-test 4R A-10 (1-10000, m) a-m-AP (1-10000) 1s standard.tif	A1 +ATP S	16	327000	4000000	1056	3480	Signal	6.35322
190802_Disaggregation J-test 4R A-10 (1-10000, m) a-m-AP (1-10000) 1s standard.tif	A1 -ATP P	17	4390000	8150000	1056	3560	Signal
190802_Disaggregation J-test 4R A-10 (1-10000, m) a-m-AP (1-10000) 1s standard.tif	A1 -ATP S	18	451000	4000000	1056	3360	Signal	9.31626
190802_Disaggregation J-test 4R A-10 (1-10000, m) a-m-AP (1-10000) 1s standard.tif	A2 +ATP P	19	5270000	9130000	1056	3660	Signal
190802_Disaggregation J-test 4R A-10 (1-10000, m) a-m-AP (1-10000) 1s standard.tif	A2 +ATP S	20	488000	4060000	1056	3380	Signal	8.47516
190802_Disaggregation J-test 4R A-10 (1-10000, m) a-m-AP (1-10000) 1s standard.tif	A2 -ATP P	21	4740000	8680000	1056	3730	Signal
190802_Disaggregation J-test 4R A-10 (1-10000, m) a-m-AP (1-10000) 1s standard.tif	A2 -ATP S	22	530000	4280000	1056	3550	Signal	10.0569
190802_Disaggregation J-test 4R A-10 (1-10000, m) a-m-AP (1-10000) 1s standard.tif	-40 +ATP P	23	3160000	6960000	1056	3680	Signal
190802_Disaggregation J-test 4R A-10 (1-10000, m) a-m-AP (1-10000) 1s standard.tif	-40 +ATP S	24	326000	3610000	1056	3100	Signal	9.35169
Image Name	Channel	Name	Signal	Total	Area	Bkgnd.	Type	181031
181031_Disaggregation Js Gel 2 A-10 (1_10000, m) a-m-AP (1_10000) 1-15s standard.tif	4R - chap +ATP P	1	1820000	3970000	1656	1300	Signal
181031_Disaggregation Js Gel 2 A-10 (1_10000, m) a-m-AP (1_10000) 1-15s standard.tif	4R - chap +ATP S	2	127000	2170000	1656	1230	Signal	6.52286
181031_Disaggregation Js Gel 2 A-10 (1_10000, m) a-m-AP (1_10000) 1-15s standard.tif	B1 +ATP P	3	1670000	3010000	1656	1250	Signal
181031_Disaggregation Js Gel 2 A-10 (1_10000, m) a-m-AP (1_10000) 1-15s standard.tif	B1 +ATP S	4	946000	3180000	1656	1350	Signal	36.1621
181031_Disaggregation Js Gel 2 A-10 (1_10000, m) a-m-AP (1_10000) 1-15s standard.tif	B1 -ATP P	5	2140000	4580000	1656	1480	Signal
181031_Disaggregation Js Gel 2 A-10 (1_10000, m) a-m-AP (1_10000) 1-15s standard.tif	B1 -ATP S	6	263000	2360000	1656	1260	Signal	10.9447
181031_Disaggregation Js Gel 2 A-10 (1_10000, m) a-m-AP (1_10000) 1-15s standard.tif	B4 +ATP P	11	1320000	3510000	1656	1320	Signal
181031_Disaggregation Js Gel 2 A-10 (1_10000, m) a-m-AP (1_10000) 1-15s standard.tif	B4 +ATP S	12	983000	3150000	1656	1310	Signal	42.6835
181031_Disaggregation Js Gel 2 A-10 (1_10000, m) a-m-AP (1_10000) 1-15s standard.tif	B4 -ATP P	13	1790000	4230000	1656	1480	Signal
181031_Disaggregation Js Gel 2 A-10 (1_10000, m) a-m-AP (1_10000) 1-15s standard.tif	B4 -ATP S	14	352000	2380000	1656	1220	Signal	16.4332
181031_Disaggregation Js Gel 2 A-10 (1_10000, m) a-m-AP (1_10000) 1-15s standard.tif	A1 +ATP P	15	1750000	3980000	1656	1340	Signal
181031_Disaggregation Js Gel 2 A-10 (1_10000, m) a-m-AP (1_10000) 1-15s standard.tif	A1 +ATP S	16	215000	2230000	1656	1220	Signal	10.9415
181031_Disaggregation Js Gel 2 A-10 (1_10000, m) a-m-AP (1_10000) 1-15s standard.tif	A1 -ATP P	17	1580000	3830000	1656	1360	Signal
181031_Disaggregation Js Gel 2 A-10 (1_10000, m) a-m-AP (1_10000) 1-15s standard.tif	A1 -ATP S	18	215000	2230000	1656	1220	Signal	11.9777
181031_Disaggregation Js Gel 2 A-10 (1_10000, m) a-m-AP (1_10000) 1-15s standard.tif	A2 +ATP P	19	1550000	3720000	1656	1310	Signal
181031_Disaggregation Js Gel 2 A-10 (1_10000, m) a-m-AP (1_10000) 1-15s standard.tif	A2 +ATP S	20	143000	2170000	1656	1220	Signal	8.44654
181031_Disaggregation Js Gel 2 A-10 (1_10000, m) a-m-AP (1_10000) 1-15s standard.tif	A2 -ATP P	21	1640000	3920000	1656	1380	Signal
181031_Disaggregation Js Gel 2 A-10 (1_10000, m) a-m-AP (1_10000) 1-15s standard.tif	A2 -ATP S	22	79100	2120000	1656	1230	Signal	4.60124
181031_Disaggregation Js Gel 2 A-10 (1_10000, m) a-m-AP (1_10000) 1-15s standard.tif	-40 +ATP P	23	1620000	3990000	1656	1430	Signal
181031_Disaggregation Js Gel 2 A-10 (1_10000, m) a-m-AP (1_10000) 1-15s standard.tif	-40 +ATP S	24	187000	2170000	1656	1200	Signal	10.3486

## Sheet: Statistical Summary
4R
	190731	190802	181031
4R - chap +ATP S	6.14548	2.56069	6.52286
B1 +ATP S	22.8592	18.1416	36.1621
B1 -ATP S	6.48276	9.94764	10.9447
B4 +ATP S	33.0645	32.8054	42.6835
B4 -ATP S	16.4134	19.6597	16.4332
A1 +ATP S	7.36104	6.35322	10.9415
A1 -ATP S	5.47945	9.31626	11.9777
A2 +ATP S	10.0985	8.47516	8.44654
A2 -ATP S	11.9908	10.0569	4.60124
-40 +ATP S	18.1887	9.35169	10.3486
3R
	190804	181101	190802
3R - chap +ATP S	5.10949	1.4915	2.49905
B1 +ATP S	72.7642	39.8352	49.3573
B1 -ATP S	1.80798	1.63934	6.12245
B4 +ATP S	45.8307	36.0424	76.7624
B4 -ATP S	2.28663	5.82656	4.49683
A1 +ATP S	4.39932	3.1382	2.14912
A1 -ATP S	3.02909	1.67658	2.84032
A2 +ATP S	3.17441	3.34689	4.32503
A2 -ATP S	2.52708	0.453591	4.6729
-40 +ATP S	4.37393	0.863342	2.85177
							Symbol	Meaning
Table Analyzed	3R J-proteins for paper3R						ns	P > 0.05
							*	P ≤ 0.05
ANOVA summary							**	P ≤ 0.01
F	17.48						***	P ≤ 0.001
P value	< 0.0001						****	P ≤ 0.0001
P value summary	****
Are differences among means statistically significant? (P < 0.05)	Yes
R square	0.8859
Brown-Forsythe test
F (DFn, DFd)	1.713 (8, 18)
P value	0.1633
P value summary	ns
Significantly different standard deviations? (P < 0.05)	No
Bartlett's test
Bartlett's statistic (corrected)
P value
P value summary
Significantly different standard deviations? (P < 0.05)
ANOVA table	SS	DF	MS	F (DFn, DFd)	P value
Treatment (between columns)	11788	8	1473	F (8, 18) = 17.48	P < 0.0001
Residual (within columns)	1517	18	84.3
Total	13305	26
Data summary
Number of treatments (columns)	9
Number of values (total)	27
Number of families	1
Number of comparisons per family	36
Alpha	0.05
Bonferroni's multiple comparisons test	Mean Diff.	95% CI of diff.	Significant?	Summary
-chap +ATP vs. B1 +ATP	-50.95	-79.25 to -22.66	Yes	****		A-B
-chap +ATP vs. B1 -ATP	-0.1566	-28.45 to 28.14	No	ns		A-C
-chap +ATP vs. B4 +ATP	-49.85	-78.14 to -21.55	Yes	***		A-F
-chap +ATP vs. B4 -ATP	-1.17	-29.46 to 27.12	No	ns		A-G
-chap +ATP vs. A1 +ATP	-0.1955	-28.49 to 28.10	No	ns		A-H
-chap +ATP vs. A1 -ATP	0.518	-27.78 to 28.81	No	ns		A-I
-chap +ATP vs. A2 +ATP	-0.5821	-28.88 to 27.71	No	ns		A-J
-chap +ATP vs. A2 -ATP	0.4822	-27.81 to 28.78	No	ns		A-K
B1 +ATP vs. B1 -ATP	50.8	22.50 to 79.09	Yes	****		B-C
B1 +ATP vs. B4 +ATP	1.107	-27.19 to 29.40	No	ns		B-F
B1 +ATP vs. B4 -ATP	49.78	21.49 to 78.08	Yes	***		B-G
B1 +ATP vs. A1 +ATP	50.76	22.46 to 79.05	Yes	****		B-H
B1 +ATP vs. A1 -ATP	51.47	23.18 to 79.76	Yes	****		B-I
B1 +ATP vs. A2 +ATP	50.37	22.08 to 78.66	Yes	****		B-J
B1 +ATP vs. A2 -ATP	51.43	23.14 to 79.73	Yes	****		B-K
B1 -ATP vs. B4 +ATP	-49.69	-77.98 to -21.39	Yes	***		C-F
B1 -ATP vs. B4 -ATP	-1.013	-29.31 to 27.28	No	ns		C-G
B1 -ATP vs. A1 +ATP	-0.03896	-28.33 to 28.26	No	ns		C-H
B1 -ATP vs. A1 -ATP	0.6746	-27.62 to 28.97	No	ns		C-I
B1 -ATP vs. A2 +ATP	-0.4255	-28.72 to 27.87	No	ns		C-J
B1 -ATP vs. A2 -ATP	0.6387	-27.66 to 28.93	No	ns		C-K
B4 +ATP vs. B4 -ATP	48.68	20.38 to 76.97	Yes	***		F-G
B4 +ATP vs. A1 +ATP	49.65	21.36 to 77.94	Yes	***		F-H
B4 +ATP vs. A1 -ATP	50.36	22.07 to 78.66	Yes	****		F-I
B4 +ATP vs. A2 +ATP	49.26	20.97 to 77.56	Yes	***		F-J
B4 +ATP vs. A2 -ATP	50.33	22.03 to 78.62	Yes	****		F-K
B4 -ATP vs. A1 +ATP	0.9745	-27.32 to 29.27	No	ns		G-H
B4 -ATP vs. A1 -ATP	1.688	-26.61 to 29.98	No	ns		G-I
B4 -ATP vs. A2 +ATP	0.5879	-27.71 to 28.88	No	ns		G-J
B4 -ATP vs. A2 -ATP	1.652	-26.64 to 29.95	No	ns		G-K
A1 +ATP vs. A1 -ATP	0.7135	-27.58 to 29.01	No	ns		H-I
A1 +ATP vs. A2 +ATP	-0.3866	-28.68 to 27.91	No	ns		H-J
A1 +ATP vs. A2 -ATP	0.6777	-27.62 to 28.97	No	ns		H-K
A1 -ATP vs. A2 +ATP	-1.1	-29.39 to 27.19	No	ns		I-J
A1 -ATP vs. A2 -ATP	-0.03586	-28.33 to 28.26	No	ns		I-K
A2 +ATP vs. A2 -ATP	1.064	-27.23 to 29.36	No	ns		J-K
Test details	Mean 1	Mean 2	Mean Diff.	SE of diff.	n1	n2	t	DF
-chap +ATP vs. B1 +ATP	3.033	53.99	-50.95	7.497	3	3	6.797	18
-chap +ATP vs. B1 -ATP	3.033	3.19	-0.1566	7.497	3	3	0.02089	18
-chap +ATP vs. B4 +ATP	3.033	52.88	-49.85	7.497	3	3	6.649	18
-chap +ATP vs. B4 -ATP	3.033	4.203	-1.17	7.497	3	3	0.1561	18
-chap +ATP vs. A1 +ATP	3.033	3.229	-0.1955	7.497	3	3	0.02608	18
-chap +ATP vs. A1 -ATP	3.033	2.515	0.518	7.497	3	3	0.0691	18
-chap +ATP vs. A2 +ATP	3.033	3.615	-0.5821	7.497	3	3	0.07765	18
-chap +ATP vs. A2 -ATP	3.033	2.551	0.4822	7.497	3	3	0.06432	18
B1 +ATP vs. B1 -ATP	53.99	3.19	50.8	7.497	3	3	6.776	18
B1 +ATP vs. B4 +ATP	53.99	52.88	1.107	7.497	3	3	0.1477	18
B1 +ATP vs. B4 -ATP	53.99	4.203	49.78	7.497	3	3	6.641	18
B1 +ATP vs. A1 +ATP	53.99	3.229	50.76	7.497	3	3	6.77	18
B1 +ATP vs. A1 -ATP	53.99	2.515	51.47	7.497	3	3	6.866	18
B1 +ATP vs. A2 +ATP	53.99	3.615	50.37	7.497	3	3	6.719	18
B1 +ATP vs. A2 -ATP	53.99	2.551	51.43	7.497	3	3	6.861	18
B1 -ATP vs. B4 +ATP	3.19	52.88	-49.69	7.497	3	3	6.628	18
B1 -ATP vs. B4 -ATP	3.19	4.203	-1.013	7.497	3	3	0.1352	18
B1 -ATP vs. A1 +ATP	3.19	3.229	-0.03896	7.497	3	3	0.005196	18
B1 -ATP vs. A1 -ATP	3.19	2.515	0.6746	7.497	3	3	0.08998	18
B1 -ATP vs. A2 +ATP	3.19	3.615	-0.4255	7.497	3	3	0.05676	18
B1 -ATP vs. A2 -ATP	3.19	2.551	0.6387	7.497	3	3	0.0852	18
B4 +ATP vs. B4 -ATP	52.88	4.203	48.68	7.497	3	3	6.493	18
B4 +ATP vs. A1 +ATP	52.88	3.229	49.65	7.497	3	3	6.623	18
B4 +ATP vs. A1 -ATP	52.88	2.515	50.36	7.497	3	3	6.718	18
B4 +ATP vs. A2 +ATP	52.88	3.615	49.26	7.497	3	3	6.571	18
B4 +ATP vs. A2 -ATP	52.88	2.551	50.33	7.497	3	3	6.713	18
B4 -ATP vs. A1 +ATP	4.203	3.229	0.9745	7.497	3	3	0.13	18
B4 -ATP vs. A1 -ATP	4.203	2.515	1.688	7.497	3	3	0.2252	18
B4 -ATP vs. A2 +ATP	4.203	3.615	0.5879	7.497	3	3	0.07842	18
B4 -ATP vs. A2 -ATP	4.203	2.551	1.652	7.497	3	3	0.2204	18
A1 +ATP vs. A1 -ATP	3.229	2.515	0.7135	7.497	3	3	0.09518	18
A1 +ATP vs. A2 +ATP	3.229	3.615	-0.3866	7.497	3	3	0.05156	18
A1 +ATP vs. A2 -ATP	3.229	2.551	0.6777	7.497	3	3	0.0904	18
A1 -ATP vs. A2 +ATP	2.515	3.615	-1.1	7.497	3	3	0.1467	18
A1 -ATP vs. A2 -ATP	2.515	2.551	-0.03586	7.497	3	3	0.004783	18
A2 +ATP vs. A2 -ATP	3.615	2.551	1.064	7.497	3	3	0.142	18
Table Analyzed	4R J-proteins for paper4R
ANOVA summary
F	17.5
P value	< 0.0001
P value summary	****
Are differences among means statistically significant? (P < 0.05)	Yes
R square	0.8861
Brown-Forsythe test
F (DFn, DFd)	0.7112 (8, 18)
P value	0.679
P value summary	ns
Significantly different standard deviations? (P < 0.05)	No
Bartlett's test
Bartlett's statistic (corrected)
P value
P value summary
Significantly different standard deviations? (P < 0.05)
ANOVA table	SS	DF	MS	F (DFn, DFd)	P value
Treatment (between columns)	2564	8	320.5	F (8, 18) = 17.50	P < 0.0001
Residual (within columns)	329.7	18	18.32
Total	2894	26
Data summary
Number of treatments (columns)	9
Number of values (total)	27
Number of families	1
Number of comparisons per family	36
Alpha	0.05
Bonferroni's multiple comparisons test	Mean Diff.	95% CI of diff.	Significant?	Summary
-chap +ATP vs. B1 +ATP	-20.64	-33.83 to -7.456	Yes	***		A-B
-chap +ATP vs. B1 -ATP	-4.049	-17.24 to 9.140	No	ns		A-C
-chap +ATP vs. B4 +ATP	-31.11	-44.30 to -17.92	Yes	****		A-F
-chap +ATP vs. B4 -ATP	-12.43	-25.61 to 0.7629	No	ns		A-G
-chap +ATP vs. A1 +ATP	-3.142	-16.33 to 10.05	No	ns		A-H
-chap +ATP vs. A1 -ATP	-3.848	-17.04 to 9.341	No	ns		A-I
-chap +ATP vs. A2 +ATP	-3.93	-17.12 to 9.258	No	ns		A-J
-chap +ATP vs. A2 -ATP	-3.807	-17.00 to 9.382	No	ns		A-K
B1 +ATP vs. B1 -ATP	16.6	3.407 to 29.78	Yes	**		B-C
B1 +ATP vs. B4 +ATP	-10.46	-23.65 to 2.725	No	ns		B-F
B1 +ATP vs. B4 -ATP	8.219	-4.970 to 21.41	No	ns		B-G
B1 +ATP vs. A1 +ATP	17.5	4.314 to 30.69	Yes	**		B-H
B1 +ATP vs. A1 -ATP	16.8	3.608 to 29.99	Yes	**		B-I
B1 +ATP vs. A2 +ATP	16.71	3.526 to 29.90	Yes	**		B-J
B1 +ATP vs. A2 -ATP	16.84	3.649 to 30.03	Yes	**		B-K
B1 -ATP vs. B4 +ATP	-27.06	-40.25 to -13.87	Yes	****		C-F
B1 -ATP vs. B4 -ATP	-8.377	-21.57 to 4.812	No	ns		C-G
B1 -ATP vs. A1 +ATP	0.9064	-12.28 to 14.10	No	ns		C-H
B1 -ATP vs. A1 -ATP	0.2005	-12.99 to 13.39	No	ns		C-I
B1 -ATP vs. A2 +ATP	0.1183	-13.07 to 13.31	No	ns		C-J
B1 -ATP vs. A2 -ATP	0.242	-12.95 to 13.43	No	ns		C-K
B4 +ATP vs. B4 -ATP	18.68	5.494 to 31.87	Yes	**		F-G
B4 +ATP vs. A1 +ATP	27.97	14.78 to 41.15	Yes	****		F-H
B4 +ATP vs. A1 -ATP	27.26	14.07 to 40.45	Yes	****		F-I
B4 +ATP vs. A2 +ATP	27.18	13.99 to 40.37	Yes	****		F-J
B4 +ATP vs. A2 -ATP	27.3	14.11 to 40.49	Yes	****		F-K
B4 -ATP vs. A1 +ATP	9.284	-3.905 to 22.47	No	ns		G-H
B4 -ATP vs. A1 -ATP	8.578	-4.611 to 21.77	No	ns		G-I
B4 -ATP vs. A2 +ATP	8.495	-4.693 to 21.68	No	ns		G-J
B4 -ATP vs. A2 -ATP	8.619	-4.570 to 21.81	No	ns		G-K
A1 +ATP vs. A1 -ATP	-0.7059	-13.89 to 12.48	No	ns		H-I
A1 +ATP vs. A2 +ATP	-0.7882	-13.98 to 12.40	No	ns		H-J
A1 +ATP vs. A2 -ATP	-0.6644	-13.85 to 12.52	No	ns		H-K
A1 -ATP vs. A2 +ATP	-0.08227	-13.27 to 13.11	No	ns		I-J
A1 -ATP vs. A2 -ATP	0.04149	-13.15 to 13.23	No	ns		I-K
A2 +ATP vs. A2 -ATP	0.1238	-13.06 to 13.31	No	ns		J-K
Test details	Mean 1	Mean 2	Mean Diff.	SE of diff.	n1	n2	t	DF
-chap +ATP vs. B1 +ATP	5.076	25.72	-20.64	3.494	3	3	5.908	18
-chap +ATP vs. B1 -ATP	5.076	9.125	-4.049	3.494	3	3	1.159	18
-chap +ATP vs. B4 +ATP	5.076	36.18	-31.11	3.494	3	3	8.902	18
-chap +ATP vs. B4 -ATP	5.076	17.5	-12.43	3.494	3	3	3.556	18
-chap +ATP vs. A1 +ATP	5.076	8.219	-3.142	3.494	3	3	0.8992	18
-chap +ATP vs. A1 -ATP	5.076	8.924	-3.848	3.494	3	3	1.101	18
-chap +ATP vs. A2 +ATP	5.076	9.007	-3.93	3.494	3	3	1.125	18
-chap +ATP vs. A2 -ATP	5.076	8.883	-3.807	3.494	3	3	1.089	18
B1 +ATP vs. B1 -ATP	25.72	9.125	16.6	3.494	3	3	4.749	18
B1 +ATP vs. B4 +ATP	25.72	36.18	-10.46	3.494	3	3	2.994	18
B1 +ATP vs. B4 -ATP	25.72	17.5	8.219	3.494	3	3	2.352	18
B1 +ATP vs. A1 +ATP	25.72	8.219	17.5	3.494	3	3	5.009	18
B1 +ATP vs. A1 -ATP	25.72	8.924	16.8	3.494	3	3	4.807	18
B1 +ATP vs. A2 +ATP	25.72	9.007	16.71	3.494	3	3	4.783	18
B1 +ATP vs. A2 -ATP	25.72	8.883	16.84	3.494	3	3	4.819	18
B1 -ATP vs. B4 +ATP	9.125	36.18	-27.06	3.494	3	3	7.744	18
B1 -ATP vs. B4 -ATP	9.125	17.5	-8.377	3.494	3	3	2.397	18
B1 -ATP vs. A1 +ATP	9.125	8.219	0.9064	3.494	3	3	0.2594	18
B1 -ATP vs. A1 -ATP	9.125	8.924	0.2005	3.494	3	3	0.05739	18
B1 -ATP vs. A2 +ATP	9.125	9.007	0.1183	3.494	3	3	0.03385	18
B1 -ATP vs. A2 -ATP	9.125	8.883	0.242	3.494	3	3	0.06926	18
B4 +ATP vs. B4 -ATP	36.18	17.5	18.68	3.494	3	3	5.346	18
B4 +ATP vs. A1 +ATP	36.18	8.219	27.97	3.494	3	3	8.003	18
B4 +ATP vs. A1 -ATP	36.18	8.924	27.26	3.494	3	3	7.801	18
B4 +ATP vs. A2 +ATP	36.18	9.007	27.18	3.494	3	3	7.778	18
B4 +ATP vs. A2 -ATP	36.18	8.883	27.3	3.494	3	3	7.813	18
B4 -ATP vs. A1 +ATP	17.5	8.219	9.284	3.494	3	3	2.657	18
B4 -ATP vs. A1 -ATP	17.5	8.924	8.578	3.494	3	3	2.455	18
B4 -ATP vs. A2 +ATP	17.5	9.007	8.495	3.494	3	3	2.431	18
B4 -ATP vs. A2 -ATP	17.5	8.883	8.619	3.494	3	3	2.467	18
A1 +ATP vs. A1 -ATP	8.219	8.924	-0.7059	3.494	3	3	0.202	18
A1 +ATP vs. A2 +ATP	8.219	9.007	-0.7882	3.494	3	3	0.2256	18
A1 +ATP vs. A2 -ATP	8.219	8.883	-0.6644	3.494	3	3	0.1901	18
A1 -ATP vs. A2 +ATP	8.924	9.007	-0.08227	3.494	3	3	0.02354	18
A1 -ATP vs. A2 -ATP	8.924	8.883	0.04149	3.494	3	3	0.01187	18
A2 +ATP vs. A2 -ATP	9.007	8.883	0.1238	3.494	3	3	0.03542	18
