# Supplementary material for: Disassembly of Tau fibrils by the human Hsp70 disaggregation machinery generates small seeding-competent species
Source: J Biol Chem. 2020 May 28;295(28):9676–90. doi: 10.1074/jbc.RA120.013478 (PMC7363153; doi:10.1074/jbc.RA120.013478)
Supplement: Supporting Information [file supp_RA120.013478_159530_2_supp_531990_qzhmz1.xlsx]

## Sheet: 1N3R Raw Data
Raw Data
	Time [s]	0	300	600	900	1200	1500	1800	2100	2400	2700	3000	3300	3600	3900	4200	4500	4800	5100	5400	5700	6000	6300	6600	6900	7200	7500	7800	8100	8400	8700	9000	9300	9600	9900	10200	10500	10800	11100	11400	11700	12000	12300	12600	12900	13200	13500	13800	14100
B02	1N3R	146139	145478	143748	144625	143806	143690	144956	144887	143570	144194	144464	144889	144253	144091	144635	145624	144461	143685	144336	144406	144644	143900	144040	144879	144562	144489	143860	143803	144759	143804	144647	144542	145913	144318	143089	145167	144869	145136	144456	144857	144722	145203	145528	144902	144746	145649	144273	144882
B03	1N3R	147068	144381	143865	144312	144166	144684	144445	144494	145686	146374	145829	145764	146344	145232	145415	144784	145397	145759	144522	144392	145612	144974	145127	145348	144383	145091	144909	144829	144069	144624	143039	145012	146249	143967	144362	144463	144971	144893	145986	143870	144586	145495	145351	144187	145541	145014	144106	145278
B04	1N3R	153747	151856	151123	150957	150905	151496	152489	151545	152324	150644	152460	152216	151951	151563	152399	152399	152906	151204	151227	151936	152702	152265	152484	152496	151464	151626	151757	151582	152389	150702	150592	151677	152886	152500	151036	151506	152042	152007	151759	151775	152019	151440	151786	151167	150987	151878	150458	150994
C02	1N3R +chap +ATP	158878	155715	153302	151588	150611	147985	150596	147393	147441	145506	145217	145126	145567	143250	142988	143098	142160	140598	140124	140321	139913	138531	138420	139045	138412	139057	138731	137734	137628	137605	137765	136970	137730	136628	135265	137124	135851	135998	136312	135864	134844	136103	135292	135556	135777	134590	134706	135302
C03	1N3R +chap +ATP	157134	153688	149419	148415	147433	148076	146387	145288	144101	144187	143375	142714	142532	141633	139931	140573	139966	139629	140316	139143	137695	137738	138112	136888	136776	136616	136246	135874	136037	135456	135112	135285	136637	135230	133492	134153	133729	133945	134415	133991	132950	132761	133874	133151	133136	133657	131658	133169
C04	1N3R +chap +ATP	152068	148783	146800	145034	144301	142832	141697	141054	140233	139391	139121	138888	137867	136449	137481	136228	136191	135008	135679	134729	133966	133349	133257	133395	132726	132908	132842	132438	131740	131988	131125	131582	132585	131555	130557	130031	129789	130895	132035	130261	130250	130459	128995	129912	129475	130037	129037	129536
D02	1N3R +chap -ATP	154923	152044	153138	153708	153393	152429	153889	153622	154519	153551	155298	154388	155052	153483	154330	154291	154378	153065	153380	152522	153251	153480	153108	152838	153458	152808	153907	153917	153120	153597	152486	153516	154740	152466	152126	153580	153549	152890	152718	154280	153324	154350	153694	153422	154302	153760	152298	153741
D03	1N3R +chap -ATP	154460	152918	152914	153355	152262	153643	154439	154345	154659	154078	154569	156074	155293	154535	155288	155038	154650	152781	153913	154664	154634	153683	153744	153705	153820	154292	154177	154019	153589	153300	153934	153859	155802	154056	152737	153547	154845	154422	155164	154202	154066	154769	153355	154382	154869	154676	152711	154747
D04	1N3R +chap -ATP	158992	157931	156959	157496	157091	157578	158456	157901	158640	158294	158445	158551	159311	158829	158400	158678	159281	158065	158316	158669	158901	158046	157132	158165	157969	158430	158556	159297	158621	158924	156780	157474	158813	158435	157281	159535	159121	158602	159179	158795	159490	158847	158393	158767	159607	159499	158158	159086
F02	Buffer	42984	42826	42938	42668	43228	43368	42946	43131	42708	42230	42044	42458	42504	42270	41768	41639	41576	41089	40925	41269	41101	40670	40750	40856	40472	40579	40810	40662	40307	40706	40114	40282	40636	39928	40095	40042	40371	40031	40274	39370	40285	39795	40210	39346	40192	39847	39857	39337
F03	Buffer	43081	42569	42974	42914	42908	43422	43265	43014	42755	42786	42501	41756	41880	41410	41478	41662	41422	41208	41264	40621	40761	40802	40759	40564	40425	40291	40030	40516	40211	40191	40197	39928	40044	40250	39771	39811	39820	39875	39875	39733	40011	39676	39801	39578	39368	39658	39655	39594
F04	Buffer	43909	43404	43432	43528	43402	43281	43616	43762	43055	43110	43110	42958	42698	43038	42830	42203	41728	42208	41908	41785	41721	41694	41501	41498	40974	41101	40793	40627	40822	40835	40702	40450	40530	40326	40130	40805	40659	40454	40877	40238	40101	40309	39675	39968	40486	40254	39449	40172
G02	Chap +ATP	45312	44899	45363	45392	44683	45260	45888	44732	44982	44743	44620	44251	44386	43943	44112	43972	43563	43516	43705	43157	42670	42733	43108	42528	42509	42353	42592	42582	42516	42344	42056	42233	41964	41936	41963	42186	41877	41827	42158	42073	41853	41924	41767	41982	41547	42122	41378	41838
G03	Chap +ATP	45638	44668	45057	44262	44671	44681	44849	44623	44596	44490	44063	44229	43938	43899	44100	43476	44272	43254	43232	43487	42954	42918	42718	42805	42348	42569	42047	42294	42709	42426	42017	42103	41915	41725	41908	42190	41936	41588	41637	41732	41279	41344	41854	41723	41530	41276	41129	41318
G04	Chap +ATP	45061	44905	44666	44287	44858	45111	44395	44530	44599	44230	43998	43633	43424	43595	43347	43904	42934	43046	42474	42466	42713	41973	42532	42274	42475	41496	41597	41570	42228	42145	41676	41727	41273	41524	41318	41812	41562	40971	41256	41496	41059	41222	41340	41381	41447	40904	40963	40962
Mean
F04	Buffer	43325	42933	43115	43037	43179	43357	43276	43302	42839	42709	42552	42391	42361	42239	42025	41835	41575	41502	41366	41225	41194	41055	41003	40973	40624	40657	40544	40602	40447	40577	40338	40220	40403	40168	39999	40219	40283	40120	40342	39780	40132	39927	39895	39631	40015	39920	39654	39701
G02	Chap +ATP	45337	44824	45029	44647	44737	45017	45044	44628	44726	44488	44227	44038	43916	43812	43853	43784	43590	43272	43137	43037	42779	42541	42786	42536	42444	42139	42079	42149	42484	42305	41916	42021	41717	41728	41730	42063	41792	41462	41684	41767	41397	41497	41654	41695	41508	41434	41157	41373
Minus Blanks
	Time [h]	0	0.0833333	0.166667	0.25	0.333333	0.416667	0.5	0.583333	0.666667	0.75	0.833333	0.916667	1	1.08333	1.16667	1.25	1.33333	1.41667	1.5	1.58333	1.66667	1.75	1.83333	1.91667	2	2.08333	2.16667	2.25	2.33333	2.41667	2.5	2.58333	2.66667	2.75	2.83333	2.91667	3	3.08333	3.16667	3.25	3.33333	3.41667	3.5	3.58333	3.66667	3.75	3.83333	3.91667
B02	1N3R	102814	102545	100633	101588	100627	100333	101680	101585	100731	101485	101912	102498	101892	101852	102610	103789	102886	102183	102970	103181	103450	102845	103037	103906	103938	103832	103316	103201	104312	103227	104309	104322	105510	104150	103090	104948	104586	105016	104114	105077	104590	105276	105633	105271	104731	105729	104619	105181
B03	1N3R	103743	101448	100750	101275	100987	101327	101169	101192	102847	103665	103277	103373	103983	102993	103390	102949	103822	104257	103156	103167	104418	103919	104124	104375	103759	104434	104365	104227	103622	104047	102701	104792	105846	103799	104363	104244	104688	104773	105644	104090	104454	105568	105456	104556	105526	105094	104452	105577
B04	1N3R	110422	108923	108008	107920	107726	108139	109213	108243	109485	107935	109908	109825	109590	109324	110374	110564	111331	109702	109861	110711	111508	111210	111481	111523	110840	110969	111213	110980	111942	110125	110254	111457	112483	112332	111037	111287	111759	111887	111417	111995	111887	111513	111891	111536	110972	111958	110804	111293
C02	1N3R +chap +ATP	113541	110891	108273	106941	105874	102968	105552	102765	102715	101018	100990	101088	101651	99438	99135	99314	98570	97326	96987	97284	97134	95990	95634	96509	95968	96918	96652	95585	95144	95300	95849	94949	96013	94900	93535	95061	94059	94536	94628	94097	93447	94606	93638	93861	94269	93156	93549	93929
C03	1N3R +chap +ATP	111797	108864	104390	103768	102696	103059	101343	100660	99375	99699	99148	98676	98616	97821	96078	96789	96376	96357	97179	96106	94916	95197	95326	94352	94332	94477	94167	93725	93553	93151	93196	93264	94920	93502	91762	92090	91937	92483	92731	92224	91553	91264	92220	91456	91628	92223	90501	91796
C04	1N3R +chap +ATP	106731	103959	101771	100387	99564	97815	96653	96426	95507	94903	94894	94850	93951	92637	93628	92444	92601	91736	92542	91692	91187	90808	90471	90859	90282	90769	90763	90289	89256	89683	89209	89561	90868	89827	88827	87968	87997	89433	90351	88494	88853	88962	87341	88217	87967	88603	87880	88163
D02	1N3R +chap -ATP	109586	107220	108109	109061	108656	107412	108845	108994	109793	109063	111071	110350	111136	109671	110477	110507	110788	109793	110243	109485	110472	110939	110322	110302	111014	110669	111828	111768	110636	111292	110570	111495	113023	110738	110396	111517	111757	111428	111034	112513	111927	112853	112040	111727	112794	112326	111141	112368
D03	1N3R +chap -ATP	109123	108094	107885	108708	107525	108626	109395	109717	109933	109590	110342	112036	111377	110723	111435	111254	111060	109509	110776	111627	111855	111142	110958	111169	111376	112153	112098	111870	111105	110995	112018	111838	114085	112328	111007	111484	113053	112960	113480	112435	112669	113272	111701	112687	113361	113242	111554	113374
D04	1N3R +chap -ATP	113655	113107	111930	112849	112354	112561	113412	113273	113914	113806	114218	114513	115395	115017	114547	114894	115691	114793	115179	115632	116122	115505	114346	115629	115525	116291	116477	117148	116137	116619	114864	115453	117096	116707	115551	117472	117329	117140	117495	117028	118093	117350	116739	117072	118099	118065	117001	117713
F02	Buffer	-341	-107	-177	-369	49	11	-330	-171	-131	-479	-508	67	143	31	-257	-196	1	-413	-441	44	-93	-385	-253	-117	-152	-78	266	60	-140	129	-224	62	233	-240	96	-177	88	-89	-68	-410	153	-132	315	-285	177	-73	203	-364
F03	Buffer	-244	-364	-141	-123	-271	65	-11	-288	-84	77	-51	-635	-481	-829	-547	-173	-153	-294	-102	-604	-433	-253	-244	-409	-199	-366	-514	-86	-236	-386	-141	-292	-359	82	-228	-408	-463	-245	-467	-47	-121	-251	-94	-53	-647	-262	1	-107
F04	Buffer	584	471	317	491	223	-76	340	460	216	401	558	567	337	799	805	368	153	706	542	560	527	639	498	525	350	444	249	25	375	258	364	230	127	158	131	586	376	334	535	458	-31	382	-220	337	471	334	-205	471
G02	Chap +ATP	-25	75	334	745	-54	243	844	104	256	255	393	213	470	131	259	188	-27	244	568	120	-109	192	322	-8	65	214	513	433	32	39	140	212	247	208	233	123	85	365	474	306	456	427	113	287	39	688	221	465
G03	Chap +ATP	301	-156	28	-385	-66	-336	-195	-5	-130	2	-164	191	22	87	247	-308	682	-18	95	450	175	377	-68	269	-96	430	-32	145	225	121	101	82	198	-3	178	127	144	126	-47	-35	-118	-153	200	28	22	-158	-28	-55
G04	Chap +ATP	-276	81	-363	-360	121	94	-649	-98	-127	-258	-229	-405	-492	-217	-506	120	-656	-226	-663	-571	-66	-568	-254	-262	31	-643	-482	-579	-256	-160	-240	-294	-444	-204	-412	-251	-230	-491	-428	-271	-338	-275	-314	-314	-61	-530	-194	-411
User: USER
Path: C:\Program Files (x86)\BMG\Omega\User\Data\
Test ID: 2952
Test Name: ThT EN Bottom read
Date: 27.07.2019
Time: 14:24:23
ID1: 190727_Disagg_EN
Fluorescence (FI), multichromatic
[truncated: 73 more columns]

## Sheet: Normalized 1N3R Data
	C02	C03	C04	D02	D03	D04		relative to mean of +chap-ATP at each time point	C02	C03	C04	D02	D03	D04		relative to t =0 of each sample		C02	C03	C04	D02	D03	D04
Time [h]	1N3R +chap +ATP	1N3R +chap +ATP	1N3R +chap +ATP	1N3R +chap -ATP	1N3R +chap -ATP	1N3R +chap -ATP			1N3R +chap +ATP	1N3R +chap +ATP	1N3R +chap +ATP	1N3R +chap -ATP	1N3R +chap -ATP	1N3R +chap -ATP			Time [h]	1N3R +chap +ATP	1N3R +chap +ATP	1N3R +chap +ATP	1N3R +chap -ATP	1N3R +chap -ATP	1N3R +chap -ATP
0	113541	111797	106731	109586	109123	113655			1.02485	1.00911	0.963381	0.98915	0.984971	1.02588			0	1	1	1	1	1	1
0.0833333	110891	108864	103959	107220	108094	113107			1.01295	0.994431	0.949626	0.979414	0.987397	1.03319			0.0833333	0.988386	0.985456	0.985722	0.990156	1.00246	1.00713
0.166667	108273	104390	101771	108109	107885	111930			0.990531	0.955008	0.931048	0.989031	0.986982	1.02399			0.166667	0.966514	0.946389	0.966439	0.999879	1.00204	0.998157
0.25	106941	103768	100387	109061	108708	112849			0.970374	0.941582	0.910903	0.98961	0.986407	1.02398			0.25	0.946845	0.933084	0.945528	1.00046	1.00146	0.998152
0.333333	105874	102696	99564	108656	107525	112354			0.966783	0.937763	0.909163	0.992187	0.981859	1.02595			0.333333	0.943341	0.9293	0.943722	1.00307	0.99684	1.00007
0.416667	102968	103059	97815	107412	108626	112561			0.940064	0.940895	0.893019	0.980636	0.991719	1.02764			0.416667	0.91727	0.932403	0.926963	0.991392	1.00685	1.00172
0.5	105552	101343	96653	108845	109395	113412			0.954784	0.916711	0.874287	0.984571	0.989546	1.02588			0.5	0.931634	0.908437	0.90752	0.99537	1.00464	1
0.583333	102765	100660	96426	108994	109717	113273			0.928644	0.909622	0.871361	0.984933	0.991466	1.0236			0.583333	0.906128	0.901413	0.904483	0.995736	1.00659	0.99778
0.666667	102715	99375	95507	109793	109933	113914			0.923585	0.893553	0.858773	0.987229	0.988488	1.02428			0.666667	0.901191	0.885488	0.891416	0.998057	1.00357	0.998446
0.75	101018	99699	94903	109063	109590	113806			0.911553	0.899651	0.856373	0.984148	0.988904	1.02695			0.75	0.889451	0.891531	0.888925	0.994943	1.00399	1.00104
0.833333	100990	99148	94894	111071	110342	114218			0.902688	0.886223	0.848199	0.992796	0.98628	1.02092			0.833333	0.880801	0.878225	0.880441	1.00369	1.00133	0.995171
0.916667	101088	98676	94850	110350	112036	114513			0.900163	0.878685	0.844615	0.982639	0.997652	1.01971			0.916667	0.878337	0.870754	0.87672	0.993417	1.01287	0.993987
1	101651	98616	93951	111136	111377	115395			0.902473	0.875528	0.834112	0.986683	0.988822	1.02449			1	0.880591	0.867626	0.865817	0.997505	1.00391	0.998651
1.08333	99438	97821	92637	109671	110723	115017			0.889398	0.874936	0.828569	0.980925	0.990334	1.02874			1.08333	0.867833	0.867039	0.860064	0.991684	1.00544	1.00279
1.16667	99135	96078	93628	110477	111435	114547			0.883926	0.856669	0.834824	0.985056	0.993598	1.02135			1.16667	0.862494	0.848937	0.866557	0.995861	1.00876	0.995582
1.25	99314	96789	92444	110507	111254	114894			0.885007	0.862506	0.823787	0.98475	0.991407	1.02384			1.25	0.863548	0.854722	0.8551	0.995551	1.00653	0.998016
1.33333	98570	96376	92601	110788	111060	115691			0.876077	0.856577	0.823025	0.984668	0.987086	1.02825			1.33333	0.854835	0.848846	0.854309	0.995469	1.00215	1.00231
1.41667	97326	96357	91736	109793	109509	114793			0.873937	0.865236	0.823742	0.985884	0.983334	1.03078			1.41667	0.852747	0.857427	0.855053	0.996698	0.998338	1.00478
1.5	96987	97179	92542	110243	110776	115179			0.865445	0.867159	0.825781	0.983733	0.988489	1.02778			1.5	0.844461	0.859332	0.85717	0.994523	1.00357	1.00185
1.58333	97284	96106	91692	109485	111627	115632			0.866688	0.856193	0.81687	0.975385	0.994468	1.03015			1.58333	0.845674	0.848466	0.84792	0.986083	1.00964	1.00416
1.66667	97134	94916	91187	110472	111855	116122			0.860992	0.841332	0.808278	0.97922	0.991479	1.0293			1.66667	0.840116	0.833739	0.839002	0.989961	1.00661	1.00334
1.75	95990	95197	90808	110939	111142	115505			0.853027	0.84598	0.806977	0.985873	0.987677	1.02645			1.75	0.832344	0.838345	0.837651	0.996687	1.00275	1.00056
1.83333	95634	95326	90471	110322	110958	114346			0.854827	0.852073	0.808677	0.986115	0.9918	1.02208			1.83333	0.8341	0.844383	0.839416	0.996932	1.00693	0.996302
1.91667	96509	94352	90859	110302	111169	115629			0.858876	0.83968	0.808594	0.981626	0.989341	1.02903			1.91667	0.838051	0.832101	0.83933	0.992393	1.00444	1.00308
2	95968	94332	90282	111014	111376	115525			0.852001	0.837477	0.801521	0.985579	0.988793	1.02563			2	0.831343	0.829918	0.831988	0.99639	1.00388	0.999756
2.08333	96918	94477	90769	110669	112153	116291			0.857396	0.835801	0.802998	0.979045	0.992174	1.02878			2.08333	0.836607	0.828258	0.833521	0.989784	1.00731	1.00283
2.16667	96652	94167	90763	111828	112098	116477			0.851802	0.829902	0.799902	0.985549	0.987929	1.02652			2.16667	0.831149	0.822412	0.830307	0.99636	1.003	1.00063
2.25	95585	93725	90289	111768	111870	117148			0.841452	0.825078	0.79483	0.983914	0.984812	1.03127			2.25	0.821049	0.817631	0.825043	0.994706	0.999838	1.00526
2.33333	95144	93553	89256	110636	111105	116137			0.844778	0.830652	0.792499	0.982331	0.986495	1.03117			2.33333	0.824295	0.823155	0.822623	0.993106	1.00155	1.00516
2.41667	95300	93151	89683	111292	110995	116619			0.843597	0.824574	0.793875	0.985158	0.982529	1.03231			2.41667	0.823142	0.817132	0.824051	0.995964	0.997521	1.00627
2.5	95849	93196	89209	110570	112018	114864			0.852112	0.828527	0.793082	0.982984	0.995857	1.02116			2.5	0.831451	0.821049	0.823228	0.993766	1.01105	0.995399
2.58333	94949	93264	89561	111495	111838	115453			0.840787	0.825866	0.793076	0.987305	0.990342	1.02235			2.58333	0.820401	0.818413	0.823222	0.998134	1.00545	0.996564
2.66667	96013	94920	90868	113023	114085	117096			0.836826	0.8273	0.791984	0.985082	0.994338	1.02058			2.66667	0.816536	0.819833	0.822088	0.995886	1.00951	0.994836
2.75	94900	93502	89827	110738	112328	116707			0.837912	0.825569	0.793121	0.977753	0.991792	1.03046			2.75	0.817596	0.818118	0.823268	0.988477	1.00692	1.00446
2.83333	93535	91762	88827	110396	111007	115551			0.832769	0.816984	0.790853	0.982888	0.988328	1.02878			2.83333	0.812578	0.80961	0.820914	0.993669	1.00341	1.00283
2.91667	95061	92090	87968	111517	111484	117472			0.837608	0.81143	0.77511	0.982607	0.982316	1.03508			2.91667	0.817299	0.804107	0.804573	0.993384	0.997304	1.00897
3	94059	91937	87997	111757	113053	117329			0.824744	0.806137	0.77159	0.979926	0.99129	1.02878			3	0.804746	0.798862	0.800919	0.990675	1.00642	1.00283
3.08333	94536	92483	89433	111428	112960	117140			0.830409	0.812376	0.785584	0.978789	0.992247	1.02896			3.08333	0.810274	0.805044	0.815445	0.989525	1.00739	1.00301
3.16667	94628	92731	90351	111034	113480	117495			0.830048	0.813408	0.792532	0.973957	0.995412	1.03063			3.16667	0.809922	0.806067	0.822657	0.98464	1.0106	1.00463
3.25	94097	92224	88494	112513	112435	117028			0.82547	0.809039	0.776318	0.987025	0.986341	1.02663			3.25	0.805455	0.801737	0.805827	0.997852	1.00139	1.00074
3.33333	93447	91553	88853	111927	112669	118093			0.818062	0.801482	0.777845	0.979842	0.986337	1.03382			3.33333	0.798227	0.794248	0.807412	0.990589	1.00139	1.00774
3.41667	94606	91264	88962	112853	113272	117350			0.826313	0.797124	0.777017	0.985687	0.989347	1.02497			3.41667	0.806278	0.789929	0.806553	0.996499	1.00444	0.99911
3.5	93638	92220	87341	112040	111701	116739			0.825053	0.812559	0.769569	0.987195	0.984208	1.0286			3.5	0.805048	0.805225	0.798822	0.998023	0.999225	1.00265
3.58333	93861	91456	88217	111727	112687	117072			0.824581	0.803453	0.774998	0.981537	0.98997	1.02849			3.58333	0.804588	0.796202	0.804457	0.992303	1.00508	1.00255
3.66667	94269	91628	87967	112794	113361	118099			0.821507	0.798492	0.766588	0.982943	0.987884	1.02917			3.66667	0.801588	0.791285	0.795727	0.993724	1.00296	1.00321
3.75	93156	92223	88603	112326	113242	118065			0.813275	0.805129	0.773526	0.980633	0.98863	1.03074			3.75	0.793555	0.797863	0.802929	0.99139	1.00371	1.00474
3.83333	93549	90501	87880	111141	111554	117001			0.826171	0.799253	0.776106	0.981533	0.985181	1.03329			3.83333	0.806139	0.792039	0.805607	0.992299	1.00021	1.00722
3.91667	93929	91796	88163	112368	113374	117713			0.820448	0.801817	0.770083	0.981508	0.990296	1.0282			3.91667	0.800555	0.79458	0.799355	0.992274	1.00541	1.00226
4	93902	92328	88649	112308	113138	117754			0.820822	0.807063	0.774904	0.981713	0.988969	1.02932			4	0.800919	0.799779	0.804359	0.992481	1.00406	1.00335
4.08333	94256	91663	88401	113257	113413	117375			0.821892	0.799282	0.770838	0.987577	0.988937	1.02349			4.08333	0.801964	0.792068	0.800139	0.99841	1.00403	0.997667
4.16667	94370	91848	88126	112506	113843	117449			0.823478	0.801471	0.768992	0.981733	0.9934	1.02487			4.16667	0.803511	0.794237	0.798223	0.992502	1.00856	0.999014
4.25	94883	92720	87275	113670	114667	118164			0.821495	0.802768	0.755626	0.984153	0.992785	1.02306			4.25	0.801577	0.795523	0.784348	0.994948	1.00793	0.997255
4.33333	93779	91998	88672	113618	114238	118777			0.811628	0.796214	0.767428	0.983328	0.988694	1.02798			4.33333	0.791949	0.789028	0.796599	0.994114	1.00378	1.00205
4.41667	92839	92447	88719	113432	113351	118470			0.806704	0.803298	0.770904	0.985642	0.984939	1.02942			4.41667	0.787144	0.796048	0.800207	0.996453	0.999967	1.00345
4.5	94872	92619	87846	112796	113636	117708			0.827036	0.807395	0.765787	0.983286	0.990608	1.02611			4.5	0.806983	0.800108	0.794896	0.994071	1.00572	1.00022
4.58333	94823	91683	87787	112946	113533	117553			0.826868	0.799487	0.765513	0.984903	0.990021	1.02508			4.58333	0.806819	0.792271	0.794611	0.995706	1.00513	0.999218
4.66667	94003	91521	87868	112602	112856	117327			0.822699	0.800977	0.769007	0.985475	0.987698	1.02683			4.66667	0.802752	0.793748	0.798238	0.996284	1.00277	1.00093
4.75	94040	92116	88125	112025	112871	117274			0.824502	0.807634	0.772642	0.982187	0.989605	1.02821			4.75	0.804511	0.800345	0.802012	0.99296	1.0047	1.00227
4.83333	94657	92084	87309	112481	113629	118533			0.823957	0.80156	0.759995	0.979109	0.989102	1.03179			4.83333	0.803979	0.794326	0.788884	0.989848	1.00419	1.00576
4.91667	94806	92257	87593	113387	113705	118400			0.823226	0.801092	0.760594	0.98457	0.987331	1.0281			4.91667	0.803265	0.793862	0.789505	0.995369	1.0024	1.00216
5	93491	91220	87555	112194	114266	118280			0.813578	0.793816	0.761922	0.976336	0.994367	1.0293			5	0.793852	0.786651	0.790884	0.987045	1.00954	1.00333
5.08333	93345	90912	88010	112549	113108	117407			0.816276	0.795	0.769623	0.98421	0.989098	1.02669			5.08333	0.796484	0.787825	0.798878	0.995005	1.00419	1.00079
5.16667	93791	91342	87194	112637	114299	118198			0.815257	0.79397	0.757914	0.979072	0.993518	1.02741			5.16667	0.79549	0.786804	0.786724	0.989811	1.00868	1.00149
5.25	93695	92671	87786	113830	113093	117928			0.815091	0.806183	0.763686	0.990254	0.983842	1.0259			5.25	0.795328	0.798907	0.792715	1.00112	0.998854	1.00003
5.33333	93691	91689	87449	113101	114163	118554			0.812777	0.79541	0.758627	0.981161	0.990374	1.02847			5.33333	0.79307	0.788231	0.787464	0.991923	1.00548	1.00252
5.41667	93914	91885	88278	112728	113708	118052			0.817857	0.800188	0.768776	0.9817	0.990235	1.02806			5.41667	0.798027	0.792966	0.797998	0.992468	1.00534	1.00213
5.5	94591	92480	87383	112415	114504	117581			0.823724	0.805341	0.760955	0.97894	0.997132	1.02393			5.5	0.803752	0.798073	0.78988	0.989678	1.01235	0.998098
5.58333	93525	91320	88214	113092	113745	118741			0.811901	0.792759	0.765795	0.981764	0.987433	1.0308			5.58333	0.792215	0.785604	0.794904	0.992532	1.0025	1.0048
5.66667	94164	91680	87364	112883	113763	118040			0.819563	0.797944	0.760379	0.982486	0.990145	1.02737			5.66667	0.799692	0.790742	0.789282	0.993262	1.00525	1.00145
5.75	93950	92124	87623	113141	113816	118774			0.815229	0.799384	0.760328	0.981755	0.987612	1.03063			5.75	0.795463	0.79217	0.789229	0.992523	1.00268	1.00464
5.83333	94277	91783	87853	113724	113987	118113			0.817847	0.796211	0.762119	0.986548	0.98883	1.02462			5.83333	0.798017	0.789025	0.791088	0.997369	1.00392	0.998776
5.91667	94382	91767	87400	112831	113217	118549			0.821673	0.798907	0.760889	0.982287	0.985647	1.03207			5.91667	0.80175	0.791697	0.789811	0.993061	1.00069	1.00603
6	95985	92673	88707	114587	114483	119577			0.825921	0.797423	0.763296	0.985986	0.985091	1.02892			6	0.805895	0.790226	0.79231	0.996801	1.00012	1.00297
6.08333	94700	91453	87307	111769	113811	118812			0.824932	0.796647	0.760532	0.97362	0.991408	1.03497			6.08333	0.80493	0.789457	0.789441	0.984299	1.00653	1.00886
6.16667	94372	92138	87612	112903	112413	117642			0.825512	0.80597	0.76638	0.987611	0.983324	1.02906			6.16667	0.805496	0.798696	0.795511	0.998443	0.998328	1.00311
6.25	93506	92085	87790	114219	113641	118141			0.810743	0.798423	0.761183	0.990335	0.985324	1.02434			6.25	0.791085	0.791217	0.790116	1.0012	1.00036	0.998501
6.33333	94446	92126	87313	113255	113797	118545			0.819851	0.799712	0.757932	0.983125	0.98783	1.02905			6.33333	0.799972	0.792494	0.786742	0.993908	1.0029	1.00309
6.41667	94558	92462	88997	113733	115023	119816			0.813818	0.795778	0.765957	0.978848	0.98995	1.0312			6.41667	0.794085	0.788596	0.795072	0.989585	1.00506	1.00519
6.5	93578	92426	88215	114363	114623	118933			0.806895	0.796961	0.760651	0.986117	0.988359	1.02552			6.5	0.78733	0.789769	0.789565	0.996934	1.00344	0.999654
6.58333	94551	92235	87306	113656	114137	118725			0.818581	0.79853	0.755857	0.983984	0.988148	1.02787			6.58333	0.798733	0.791323	0.784588	0.994776	1.00322	1.00194
6.66667	94231	93110	89304	114643	114812	118867			0.811585	0.80193	0.76915	0.987388	0.988844	1.02377			6.66667	0.791907	0.794693	0.798387	0.998218	1.00393	0.997943
6.75	94303	91809	88798	113157	114222	118545			0.817836	0.796207	0.770094	0.981346	0.990582	1.02807			6.75	0.798006	0.789021	0.799366	0.99211	1.0057	1.00214
6.83333	94577	92619	87934	113693	114314	117721			0.820677	0.803687	0.763033	0.986553	0.991942	1.02151			6.83333	0.800778	0.796433	0.792037	0.997374	1.00708	0.995737
6.91667	94700	91917	89486	113927	114079	118226			0.820548	0.796434	0.77537	0.987144	0.988461	1.02439			6.91667	0.800652	0.789246	0.804843	0.997972	1.00354	0.998553
7	95612	92017	88396	112419	114769	118697			0.829281	0.798101	0.766694	0.975055	0.995438	1.02951			7	0.809174	0.790897	0.795837	0.98575	1.01063	1.00354
7.08333	93765	93427	88762	114452	115437	119222			0.805747	0.802842	0.762755	0.983515	0.99198	1.02451			7.08333	0.78621	0.795596	0.791748	0.994303	1.00712	0.998661
7.16667	95707	92738	88093	114922	113847	119086			0.825404	0.799799	0.759739	0.99112	0.981849	1.02703			7.16667	0.805391	0.79258	0.788618	1.00199	0.99683	1.00112
7.25	95170	92475	88445	113045	115341	118474			0.823127	0.799818	0.764963	0.977729	0.997587	1.02468			7.25	0.803169	0.7926	0.79404	0.988453	1.01281	0.998836
7.33333	95202	92573	88167	114571	114658	119324			0.819405	0.796777	0.758854	0.986114	0.986863	1.02702			7.33333	0.799537	0.789586	0.7877	0.99693	1.00192	1.00112
7.41667	95433	92494	88237	113471	114686	118797			0.825179	0.799766	0.762957	0.981147	0.991653	1.0272			7.41667	0.805171	0.792548	0.791958	0.991909	1.00678	1.00129
7.5	94310	93102	89344	113570	114865	119622			0.812884	0.802472	0.770081	0.978891	0.990053	1.03106			7.5	0.793174	0.795229	0.799353	0.989628	1.00516	1.00505
7.58333	95195	93334	88612	113736	114960	119394			0.820434	0.804395	0.763699	0.980229	0.990778	1.02899			7.58333	0.800542	0.797136	0.792728	0.990981	1.0059	1.00304
7.66667	93899	91192	87288	112526	113676	118116			0.81813	0.794545	0.76053	0.980425	0.990445	1.02913			7.66667	0.798293	0.787374	0.789438	0.991179	1.00556	1.00317
7.75	95254	93365	88987	114121	115191	118506			0.821585	0.805292	0.767531	0.984317	0.993545	1.02214			7.75	0.801664	0.798024	0.796706	0.995113	1.00871	0.996354
7.83333	95391	93297	89583	113352	113992	119304			0.825543	0.807421	0.775279	0.980984	0.986522	1.03249			7.83333	0.805527	0.800134	0.804749	0.991744	1.00157	1.00645
7.91667	95119	93311	88638	114710	115146	119574			0.816636	0.801113	0.760994	0.984832	0.988576	1.02659			7.91667	0.796835	0.793883	0.78992	0.995635	1.00366	1.0007
8	95432	93997	90433	114635	114707	120137			0.819208	0.80689	0.776296	0.984051	0.984669	1.03128			8	0.799345	0.799607	0.805804	0.994844	0.999693	1.00527
8.08333	95654	93230	89530	114222	115410	117604			0.826418	0.805475	0.773509	0.986839	0.997103	1.01606			8.08333	0.80638	0.798206	0.802911	0.997663	1.01232	0.990428
8.16667	95740	92438	88628	113336	114346	119389			0.827554	0.799012	0.76608	0.97965	0.98838	1.03197			8.16667	0.807489	0.791801	0.795199	0.990395	1.00346	1.00594
8.25	96153	93437	88472	114247	114265	118924			0.830251	0.806799	0.763928	0.986487	0.986642	1.02687			8.25	0.81012	0.799517	0.792966	0.997307	1.0017	1.00097
8.33333	95812	93297	89002	113581	113896	119453			0.828513	0.806765	0.769625	0.982166	0.98489	1.03294			8.33333	0.808424	0.799484	0.79888	0.992939	0.999918	1.00689
8.41667	95040	92869	88666	114058	115076	119108			0.818741	0.800038	0.763831	0.982575	0.991345	1.02608			8.41667	0.798889	0.792818	0.792865	0.993353	1.00647	1.0002
8.5	94205	92505	88123	112653	113777	117236			0.822354	0.807514	0.769261	0.983394	0.993206	1.0234			8.5	0.802414	0.800226	0.798502	0.99418	1.00836	0.997585
8.58333	94706	92504	89545	114209	113719	118748			0.819549	0.800494	0.774888	0.988321	0.98408	1.0276			8.58333	0.799678	0.793269	0.804342	0.999161	0.999095	1.00168
8.66667	95640	91767	89015	113608	114119	118896			0.827758	0.794238	0.770419	0.98327	0.987693	1.02904			8.66667	0.807688	0.787069	0.799704	0.994055	1.00276	1.00308
8.75	95160	93179	89499	113763	112589	118489			0.82786	0.810626	0.778611	0.9897	0.979486	1.03081			8.75	0.807787	0.80331	0.808207	1.00056	0.994431	1.00481
8.83333	96354	93935	90164	112930	115095	119352			0.832128	0.811237	0.77867	0.97528	0.993978	1.03074			8.83333	0.811951	0.803915	0.808268	0.985978	1.00914	1.00474
8.91667	96563	94059	90352	115566	114920	119679			0.827293	0.80584	0.774081	0.990099	0.984564	1.02534			8.91667	0.807234	0.798567	0.803505	1.00096	0.999587	0.999472
9	96535	94301	89924	114853	114354	119850			0.829678	0.810478	0.772859	0.987114	0.982825	1.03006			9	0.809561	0.803163	0.802237	0.997941	0.997821	1.00408
9.08333	95464	93086	89849	113981	114518	120239			0.821224	0.800767	0.772921	0.980515	0.985135	1.03435			9.08333	0.801312	0.79354	0.802301	0.99127	1.00017	1.00826
9.16667	95722	92632	90507	114107	114671	118684			0.826467	0.799788	0.781441	0.985204	0.990074	1.02472			9.16667	0.806428	0.79257	0.811145	0.99601	1.00518	0.998873
9.25	96812	93235	90191	115172	114163	120682			0.829777	0.799118	0.773028	0.987141	0.978492	1.03437			9.25	0.809657	0.791906	0.802412	0.997968	0.993422	1.00827
9.33333	96567	93269	89133	113946	115176	119080			0.831991	0.803577	0.767942	0.981723	0.992321	1.02596			9.33333	0.811818	0.796324	0.797133	0.992491	1.00746	1.00008
9.41667	95762	93884	90848	114121	115111	118838			0.825368	0.809182	0.783015	0.983604	0.992137	1.02426			9.41667	0.805356	0.801879	0.812778	0.994393	1.00727	0.998422
9.5	96941	94234	90071	114189	115034	121032			0.830318	0.807132	0.771475	0.97805	0.985288	1.03666			9.5	0.810185	0.799847	0.8008	0.988778	1.00032	1.01051
9.58333	96896	94687	90174	114040	115313	118181			0.83643	0.817362	0.778404	0.984422	0.995411	1.02017			9.58333	0.81615	0.809985	0.807993	0.995219	1.0106	0.994434
9.66667	96410	94464	90599	114784	114333	118942			0.83098	0.814207	0.780893	0.98935	0.985462	1.02519			9.66667	0.810831	0.806858	0.810576	1.0002	1.0005	0.999327
9.75	95181	93289	90751	115091	115260	120199			0.814557	0.798365	0.776645	0.984947	0.986393	1.02866			9.75	0.794807	0.79116	0.806167	0.99575	1.00144	1.00271
9.83333	95904	93899	90106	115066	113937	119229			0.826208	0.808935	0.776258	0.991287	0.981561	1.02715			9.83333	0.806175	0.801634	0.805765	1.00216	0.996538	1.00124
9.91667	96914	94459	90383	114898	114468	119902			0.832432	0.811345	0.776335	0.986904	0.983211	1.02989			9.91667	0.812249	0.804023	0.805845	0.997729	0.998212	1.00391
10	95517	93356	90245	114818	114765	119365			0.821185	0.802607	0.775861	0.987121	0.986666	1.02621			10	0.801274	0.795363	0.805352	0.997949	1.00172	1.00033

## Sheet: 1N3R Data for graph
	C02	C03	C04	D02	D03	D04
Time [h]	1N3R +chap +ATP	1N3R +chap +ATP	1N3R +chap +ATP	1N3R +chap -ATP	1N3R +chap -ATP	1N3R +chap -ATP
0	1	1	1	1	1	1
0.0833333	0.988386	0.985456	0.985722	0.990156	1.00246	1.00713
0.166667	0.966514	0.946389	0.966439	0.999879	1.00204	0.998157
0.25	0.946845	0.933084	0.945528	1.00046	1.00146	0.998152
0.333333	0.943341	0.9293	0.943722	1.00307	0.99684	1.00007
0.416667	0.91727	0.932403	0.926963	0.991392	1.00685	1.00172
0.5	0.931634	0.908437	0.90752	0.99537	1.00464	1
0.583333	0.906128	0.901413	0.904483	0.995736	1.00659	0.99778
0.666667	0.901191	0.885488	0.891416	0.998057	1.00357	0.998446
0.75	0.889451	0.891531	0.888925	0.994943	1.00399	1.00104
0.833333	0.880801	0.878225	0.880441	1.00369	1.00133	0.995171
0.916667	0.878337	0.870754	0.87672	0.993417	1.01287	0.993987
1	0.880591	0.867626	0.865817	0.997505	1.00391	0.998651
1.08333	0.867833	0.867039	0.860064	0.991684	1.00544	1.00279
1.16667	0.862494	0.848937	0.866557	0.995861	1.00876	0.995582
1.25	0.863548	0.854722	0.8551	0.995551	1.00653	0.998016
1.33333	0.854835	0.848846	0.854309	0.995469	1.00215	1.00231
1.41667	0.852747	0.857427	0.855053	0.996698	0.998338	1.00478
1.5	0.844461	0.859332	0.85717	0.994523	1.00357	1.00185
1.58333	0.845674	0.848466	0.84792	0.986083	1.00964	1.00416
1.66667	0.840116	0.833739	0.839002	0.989961	1.00661	1.00334
1.75	0.832344	0.838345	0.837651	0.996687	1.00275	1.00056
1.83333	0.8341	0.844383	0.839416	0.996932	1.00693	0.996302
1.91667	0.838051	0.832101	0.83933	0.992393	1.00444	1.00308
2	0.831343	0.829918	0.831988	0.99639	1.00388	0.999756
2.08333	0.836607	0.828258	0.833521	0.989784	1.00731	1.00283
2.16667	0.831149	0.822412	0.830307	0.99636	1.003	1.00063
2.25	0.821049	0.817631	0.825043	0.994706	0.999838	1.00526
2.33333	0.824295	0.823155	0.822623	0.993106	1.00155	1.00516
2.41667	0.823142	0.817132	0.824051	0.995964	0.997521	1.00627
2.5	0.831451	0.821049	0.823228	0.993766	1.01105	0.995399
2.58333	0.820401	0.818413	0.823222	0.998134	1.00545	0.996564
2.66667	0.816536	0.819833	0.822088	0.995886	1.00951	0.994836
2.75	0.817596	0.818118	0.823268	0.988477	1.00692	1.00446
2.83333	0.812578	0.80961	0.820914	0.993669	1.00341	1.00283
2.91667	0.817299	0.804107	0.804573	0.993384	0.997304	1.00897
3	0.804746	0.798862	0.800919	0.990675	1.00642	1.00283
3.08333	0.810274	0.805044	0.815445	0.989525	1.00739	1.00301
3.16667	0.809922	0.806067	0.822657	0.98464	1.0106	1.00463
3.25	0.805455	0.801737	0.805827	0.997852	1.00139	1.00074
3.33333	0.798227	0.794248	0.807412	0.990589	1.00139	1.00774
3.41667	0.806278	0.789929	0.806553	0.996499	1.00444	0.99911
3.5	0.805048	0.805225	0.798822	0.998023	0.999225	1.00265
3.58333	0.804588	0.796202	0.804457	0.992303	1.00508	1.00255
3.66667	0.801588	0.791285	0.795727	0.993724	1.00296	1.00321
3.75	0.793555	0.797863	0.802929	0.99139	1.00371	1.00474
3.83333	0.806139	0.792039	0.805607	0.992299	1.00021	1.00722
3.91667	0.800555	0.79458	0.799355	0.992274	1.00541	1.00226
4	0.800919	0.799779	0.804359	0.992481	1.00406	1.00335
4.08333	0.801964	0.792068	0.800139	0.99841	1.00403	0.997667
4.16667	0.803511	0.794237	0.798223	0.992502	1.00856	0.999014
4.25	0.801577	0.795523	0.784348	0.994948	1.00793	0.997255
4.33333	0.791949	0.789028	0.796599	0.994114	1.00378	1.00205
4.41667	0.787144	0.796048	0.800207	0.996453	0.999967	1.00345
4.5	0.806983	0.800108	0.794896	0.994071	1.00572	1.00022
4.58333	0.806819	0.792271	0.794611	0.995706	1.00513	0.999218
4.66667	0.802752	0.793748	0.798238	0.996284	1.00277	1.00093
4.75	0.804511	0.800345	0.802012	0.99296	1.0047	1.00227
4.83333	0.803979	0.794326	0.788884	0.989848	1.00419	1.00576
4.91667	0.803265	0.793862	0.789505	0.995369	1.0024	1.00216
5	0.793852	0.786651	0.790884	0.987045	1.00954	1.00333
5.08333	0.796484	0.787825	0.798878	0.995005	1.00419	1.00079
5.16667	0.79549	0.786804	0.786724	0.989811	1.00868	1.00149
5.25	0.795328	0.798907	0.792715	1.00112	0.998854	1.00003
5.33333	0.79307	0.788231	0.787464	0.991923	1.00548	1.00252
5.41667	0.798027	0.792966	0.797998	0.992468	1.00534	1.00213
5.5	0.803752	0.798073	0.78988	0.989678	1.01235	0.998098
5.58333	0.792215	0.785604	0.794904	0.992532	1.0025	1.0048
5.66667	0.799692	0.790742	0.789282	0.993262	1.00525	1.00145
5.75	0.795463	0.79217	0.789229	0.992523	1.00268	1.00464
5.83333	0.798017	0.789025	0.791088	0.997369	1.00392	0.998776
5.91667	0.80175	0.791697	0.789811	0.993061	1.00069	1.00603
6	0.805895	0.790226	0.79231	0.996801	1.00012	1.00297
6.08333	0.80493	0.789457	0.789441	0.984299	1.00653	1.00886
6.16667	0.805496	0.798696	0.795511	0.998443	0.998328	1.00311
6.25	0.791085	0.791217	0.790116	1.0012	1.00036	0.998501
6.33333	0.799972	0.792494	0.786742	0.993908	1.0029	1.00309
6.41667	0.794085	0.788596	0.795072	0.989585	1.00506	1.00519
6.5	0.78733	0.789769	0.789565	0.996934	1.00344	0.999654
6.58333	0.798733	0.791323	0.784588	0.994776	1.00322	1.00194
6.66667	0.791907	0.794693	0.798387	0.998218	1.00393	0.997943
6.75	0.798006	0.789021	0.799366	0.99211	1.0057	1.00214
6.83333	0.800778	0.796433	0.792037	0.997374	1.00708	0.995737
6.91667	0.800652	0.789246	0.804843	0.997972	1.00354	0.998553
7	0.809174	0.790897	0.795837	0.98575	1.01063	1.00354
7.08333	0.78621	0.795596	0.791748	0.994303	1.00712	0.998661
7.16667	0.805391	0.79258	0.788618	1.00199	0.99683	1.00112
7.25	0.803169	0.7926	0.79404	0.988453	1.01281	0.998836
7.33333	0.799537	0.789586	0.7877	0.99693	1.00192	1.00112
7.41667	0.805171	0.792548	0.791958	0.991909	1.00678	1.00129
7.5	0.793174	0.795229	0.799353	0.989628	1.00516	1.00505
7.58333	0.800542	0.797136	0.792728	0.990981	1.0059	1.00304
7.66667	0.798293	0.787374	0.789438	0.991179	1.00556	1.00317
7.75	0.801664	0.798024	0.796706	0.995113	1.00871	0.996354
7.83333	0.805527	0.800134	0.804749	0.991744	1.00157	1.00645
7.91667	0.796835	0.793883	0.78992	0.995635	1.00366	1.0007
8	0.799345	0.799607	0.805804	0.994844	0.999693	1.00527
8.08333	0.80638	0.798206	0.802911	0.997663	1.01232	0.990428
8.16667	0.807489	0.791801	0.795199	0.990395	1.00346	1.00594
8.25	0.81012	0.799517	0.792966	0.997307	1.0017	1.00097
8.33333	0.808424	0.799484	0.79888	0.992939	0.999918	1.00689
8.41667	0.798889	0.792818	0.792865	0.993353	1.00647	1.0002
8.5	0.802414	0.800226	0.798502	0.99418	1.00836	0.997585
8.58333	0.799678	0.793269	0.804342	0.999161	0.999095	1.00168
8.66667	0.807688	0.787069	0.799704	0.994055	1.00276	1.00308
8.75	0.807787	0.80331	0.808207	1.00056	0.994431	1.00481
8.83333	0.811951	0.803915	0.808268	0.985978	1.00914	1.00474
8.91667	0.807234	0.798567	0.803505	1.00096	0.999587	0.999472
9	0.809561	0.803163	0.802237	0.997941	0.997821	1.00408
9.08333	0.801312	0.79354	0.802301	0.99127	1.00017	1.00826
9.16667	0.806428	0.79257	0.811145	0.99601	1.00518	0.998873
9.25	0.809657	0.791906	0.802412	0.997968	0.993422	1.00827
9.33333	0.811818	0.796324	0.797133	0.992491	1.00746	1.00008
9.41667	0.805356	0.801879	0.812778	0.994393	1.00727	0.998422
9.5	0.810185	0.799847	0.8008	0.988778	1.00032	1.01051
9.58333	0.81615	0.809985	0.807993	0.995219	1.0106	0.994434
9.66667	0.810831	0.806858	0.810576	1.0002	1.0005	0.999327
9.75	0.794807	0.79116	0.806167	0.99575	1.00144	1.00271
9.83333	0.806175	0.801634	0.805765	1.00216	0.996538	1.00124
9.91667	0.812249	0.804023	0.805845	0.997729	0.998212	1.00391
10	0.801274	0.795363	0.805352	0.997949	1.00172	1.00033
