# Supplementary material for: Disassembly of Tau fibrils by the human Hsp70 disaggregation machinery generates small seeding-competent species
Source: J Biol Chem. 2020 May 28;295(28):9676–90. doi: 10.1074/jbc.RA120.013478 (PMC7363153; doi:10.1074/jbc.RA120.013478)
Supplement: Supporting Information [file supp_RA120.013478_159530_2_supp_531991_q4hm41.xlsx]

## Sheet: Raw Data 1N4R
3 technical replicates
Well		B02	B03	B04	C02	C03	C04	D02	D03	D04	F02	F03	F04	G02	G03	G04		blank corrected	B02	B03	B04	C02	C03	C04	D02	D03	D04		relative to mean of +chap-ATP at eacht time point	C02	C03	C04	D02	D03	D04		relative to t=0	C02	C03	C04	D02	D03	D04
Content	Time [s]	1N4R - 1	1N4R - 2	1N4R - 3	1N4R +Chap +ATP - 1	1N4R +Chap +ATP - 2	1N4R +Chap +ATP - 3	1N4R +Chap -ATP - 1	1N4R +Chap -ATP - 2	1N4R +Chap -ATP - 3	Buffer - 1	Buffer - 2	Buffer - 3	Chap + ATP -1	Chap + ATP -2	Chap + ATP -3			Sample X1	Sample X1	Sample X1	Sample X2	Sample X2	Sample X2	Sample X3	Sample X3	Sample X3			Sample X2	Sample X2	Sample X2	Sample X3	Sample X3	Sample X3		Time [h]	Sample X2	Sample X2	Sample X2	Sample X3	Sample X3	Sample X3
Raw Data (440-10/480-10 4)	0	123922	126503	125130	124330	127450	127764	122687	125209	122898	53552	53115	53579	57763	55918	55290			70506.7	73087.7	71714.7	68006.3	71126.3	71440.3	66363.3	68885.3	66574.3			1.01088	1.05726	1.06193	0.986458	1.02395	0.989595		0	1	1	1	1	1	1
Raw Data (440-10/480-10 4)	300	117229	119960	118726	118862	121745	122168	118011	120712	118753	53383	53565	53555	57817	55526	54651			63728	66459	65225	62864	65747	66170	62013	64714	62755			0.995303	1.04095	1.04765	0.981829	1.02459	0.993577		0.0833333	0.98459	0.984574	0.986553	0.995307	1.00063	1.00402
Raw Data (440-10/480-10 4)	600	115673	118447	116357	115828	118268	119026	115078	118940	115924	53812	53388	53389	57861	54428	55201			62143.3	64917.3	62827.3	59998	62438	63196	59248	63110	60094			0.986528	1.02665	1.03911	0.974196	1.0377	0.988106		0.166667	0.975909	0.971048	0.978516	0.987569	1.01343	0.998496
Raw Data (440-10/480-10 4)	900	113269	116156	114431	113550	115344	116288	114504	115950	114317	53549	53417	53388	58552	55263	54776			59817.7	62704.7	60979.7	57353	59147	60091	58307	59753	58120			0.976609	1.00716	1.02323	0.992854	1.01748	0.98967		0.25	0.966097	0.952613	0.963563	1.00648	0.993681	1.00008
Raw Data (440-10/480-10 4)	1200	112668	116298	114902	114311	115012	116280	114076	116465	114956	53625	53934	53428	58396	54698	54671			59005.7	62635.7	61239.7	58389.3	59090.3	60358.3	58154.3	60543.3	59034.3			0.985574	0.997406	1.01881	0.981607	1.02193	0.996461		0.333333	0.974965	0.94339	0.959398	0.995082	0.998032	1.00694
Raw Data (440-10/480-10 4)	1500	112847	115156	114032	113064	115150	115408	113678	116438	114080	53130	53906	53733	58148	54840	55178			59257.3	61566.3	60442.3	57008.7	59094.7	59352.7	57622.7	60382.7	58024.7			0.971573	1.00712	1.01152	0.982037	1.02907	0.988888		0.416667	0.961115	0.952581	0.952535	0.995518	1.00501	0.999286
Raw Data (440-10/480-10 4)	1800	112562	114243	113315	112290	114087	115900	114220	115746	114828	53843	53222	53466	59306	55075	54959			59051.7	60732.7	59804.7	55843.3	57640.3	59453.3	57773.3	59299.3	58381.3			0.954837	0.985563	1.01656	0.987837	1.01393	0.998233		0.5	0.94456	0.932188	0.957283	1.0014	0.990217	1.00873
Raw Data (440-10/480-10 4)	2100	111505	114020	113413	111701	113221	114768	113727	115897	114289	54006	53390	53511	57079	55243	54552			57869.3	60384.3	59777.3	56076.3	57596.3	59143.3	58102.3	60272.3	58664.3			0.950237	0.975994	1.00221	0.984568	1.02134	0.994092		0.583333	0.940009	0.923137	0.943765	0.998084	0.997454	1.00454
Raw Data (440-10/480-10 4)	2400	112241	113772	113412	112037	113483	115351	114442	116924	114363	53301	53608	53471	58368	54886	54099			58781	60312	59952	56252.7	57698.7	59566.7	58657.7	61139.7	58578.7			0.94608	0.9704	1.00182	0.986528	1.02827	0.9852		0.666667	0.935897	0.917846	0.943396	1.00007	1.00422	0.995559
Raw Data (440-10/480-10 4)	2700	112026	114462	112255	112199	113665	114558	112844	114793	114943	53492	53181	53051	58600	54938	54624			58784.7	61220.7	59013.7	56145	57611	58504	56790	58739	58889			0.965697	0.990913	1.00627	0.976791	1.01031	1.01289		0.75	0.955303	0.937248	0.947592	0.9902	0.986686	1.02354
Raw Data (440-10/480-10 4)	3000	112278	114217	113323	111506	112853	114200	114185	115421	114346	52712	53354	53453	57326	55316	54506			59105	61044	60150	55790	57137	58484	58469	59705	58630			0.946641	0.969497	0.992353	0.992099	1.01307	0.99483		0.833333	0.936452	0.916992	0.934485	1.00572	0.989379	1.00529
Raw Data (440-10/480-10 4)	3300	112235	113641	113256	111008	112860	114670	114135	116211	113886	52846	53029	52907	58868	55072	54578			59307.7	60713.7	60328.7	54835.3	56687.3	58497.3	57962.3	60038.3	57713.3			0.936215	0.967834	0.998737	0.989602	1.02505	0.985351		0.916667	0.926137	0.915419	0.940496	1.00319	1.00107	0.995712
Raw Data (440-10/480-10 4)	3600	110362	112875	111341	110502	111679	112965	112831	115733	112930	52309	53111	52784	57722	54935	53553			57627.3	60140.3	58606.3	55098.7	56275.7	57561.7	57427.7	60329.7	57526.7			0.943018	0.963163	0.985173	0.982879	1.03255	0.984574		1	0.932868	0.911	0.927723	0.996372	1.0084	0.994926
Raw Data (440-10/480-10 4)	3900	110567	112533	111216	110061	111649	112388	112797	114880	112670	52063	52834	53580	57194	53826	54006			57741.3	59707.3	58390.3	55052.3	56640.3	57379.3	57788.3	59871.3	57661.3			0.942026	0.969199	0.981845	0.988843	1.02449	0.98667		1.08333	0.931887	0.91671	0.924589	1.00242	1.00053	0.997045
Raw Data (440-10/480-10 4)	4200	111470	113772	112737	110166	112422	113715	113905	115248	114261	52448	52718	52615	57334	54320	53934			58876.3	61178.3	60143.3	54970	57226	58519	58709	60052	59065			0.927367	0.965427	0.98724	0.990446	1.0131	0.996452		1.16667	0.917385	0.913142	0.92967	1.00404	0.98941	1.00693
Raw Data (440-10/480-10 4)	4500	111154	113104	112889	110533	111358	113063	113420	115993	113764	52225	52744	52593	57213	54171	54050			58633.3	60583.3	60368.3	55388.3	56213.3	57918.3	58275.3	60848.3	58619.3			0.934861	0.948786	0.977563	0.983589	1.02702	0.989395		1.25	0.924798	0.897402	0.920557	0.997091	1.003	0.999798
Raw Data (440-10/480-10 4)	4800	110545	112915	112053	109856	111871	113094	113590	115799	113259	52031	52564	52892	57543	53840	53763			58049.3	60419.3	59557.3	54807.3	56822.3	58045.3	58541.3	60750.3	58210.3			0.926311	0.960367	0.981037	0.98942	1.02675	0.983826		1.33333	0.91634	0.908356	0.923828	1.003	1.00274	0.99417
Raw Data (440-10/480-10 4)	5100	110401	112057	111646	110089	111471	112447	114178	114676	112443	52209	52590	53037	57175	53793	54092			57789	59445	59034	55069	56451	57427	59158	59656	57423			0.937414	0.960939	0.977553	1.00702	1.0155	0.977485		1.41667	0.927324	0.908897	0.920548	1.02084	0.991747	0.987763
Raw Data (440-10/480-10 4)	5400	111271	112899	111706	109384	111992	112697	113256	114479	114332	51963	51955	52970	57357	53643	53867			58975	60603	59410	54428.3	57036.3	57741.3	58300.3	59523.3	59376.3			0.921473	0.965626	0.977562	0.987026	1.00773	1.00524		1.5	0.911554	0.913331	0.920556	1.00058	0.984164	1.01581
Raw Data (440-10/480-10 4)	5700	110096	112348	111148	109645	111695	113408	113127	115433	112974	51708	51729	53002	55779	54230	53809			57949.7	60201.7	59001.7	55039	57089	58802	58521	60827	58368			0.929106	0.963712	0.992629	0.987885	1.02681	0.985302		1.58333	0.919105	0.91152	0.934744	1.00145	1.0028	0.995662
Raw Data (440-10/480-10 4)	6000	110616	111948	111091	109356	111679	112467	113576	114893	113063	52036	52228	52573	56005	53704	54042			58337	59669	58812	54772.3	57095.3	57883.3	58992.3	60309.3	58479.3			0.924266	0.963466	0.976764	0.995478	1.0177	0.986821		1.66667	0.914318	0.911288	0.919804	1.00914	0.993901	0.997197
Raw Data (440-10/480-10 4)	6300	110457	112698	111332	109437	111531	112226	113508	114514	113179	52277	51681	52124	56371	54017	53487			58429.7	60670.7	59304.7	54812	56906	57601	58883	59889	58554			0.927309	0.962735	0.974493	0.996182	1.0132	0.990616		1.75	0.917328	0.910596	0.917666	1.00986	0.989506	1.00103
Raw Data (440-10/480-10 4)	6600	110499	111981	111981	108585	111314	112074	112956	114719	112902	51164	51792	52339	55453	53879	53349			58734	60216	60216	54358	57087	57847	58729	60492	58675			0.916682	0.962703	0.975519	0.990393	1.02012	0.989483		1.83333	0.906815	0.910566	0.918633	1.00399	0.996267	0.999887
Raw Data (440-10/480-10 4)	6900	109615	112200	111430	110260	111103	111676	112994	114966	113132	51430	51663	52053	56787	53053	53242			57899.7	60484.7	59714.7	55899.3	56742.3	57315.3	58633.3	60605.3	58771.3			0.942071	0.956278	0.965934	0.988147	1.02138	0.990472		1.91667	0.931931	0.904488	0.909607	1.00171	0.997494	1.00089
Raw Data (440-10/480-10 4)	7200	109456	112028	110784	109654	110578	111954	113478	115181	113595	51503	51325	51632	56130	53002	52526			57969.3	60541.3	59297.3	55768	56692	58068	59592	61295	59709			0.926399	0.941748	0.964606	0.989922	1.01821	0.991866		2	0.916428	0.890746	0.908356	1.00351	0.994399	1.00229
Raw Data (440-10/480-10 4)	7500	110354	110955	110682	109536	110179	112733	113320	114911	113987	51568	51745	52299	56336	53224	53223			58483.3	59084.3	58811.3	55275	55918	58472	59059	60650	59726			0.924151	0.934901	0.977602	0.987416	1.01402	0.998568		2.08333	0.914204	0.88427	0.920594	1.00097	0.990302	1.00907
Raw Data (440-10/480-10 4)	7800	109409	111328	110427	108339	110036	111838	112779	114077	113142	51182	51259	52088	56068	53478	52791			57899.3	59818.3	58917.3	54226.7	55923.7	57725.7	58666.7	59964.7	59029.7			0.915676	0.944332	0.974761	0.990651	1.01257	0.99678		2.16667	0.90582	0.89319	0.917918	1.00425	0.988888	1.00726
Raw Data (440-10/480-10 4)	8100	109251	111612	112146	109012	110560	111302	113177	114577	112261	51031	50768	52404	56322	53187	53224			57850	60211	60745	54767.7	56315.7	57057.7	58932.7	60332.7	58016.7			0.926789	0.952985	0.965541	0.99727	1.02096	0.981769		2.25	0.916813	0.901374	0.909236	1.01096	0.997084	0.992092
Raw Data (440-10/480-10 4)	8400	108539	112236	110798	109313	110382	110852	113428	115424	113175	51121	51261	50991	54939	52847	52705			57414.7	61111.7	59673.7	55816	56885	57355	59931	61927	59678			0.922396	0.940061	0.947829	0.990399	1.02338	0.986218		2.33333	0.912467	0.88915	0.892556	1.00399	0.99945	0.996587
Raw Data (440-10/480-10 4)	8700	109522	111704	110964	108875	110499	111232	113188	114599	112913	51264	51394	51575	56217	52935	52625			58111	60293	59553	54949.3	56573.3	57306.3	59262.3	60673.3	58987.3			0.921335	0.948564	0.960855	0.993651	1.01731	0.98904		2.41667	0.911418	0.897193	0.904823	1.00729	0.993518	0.999439
Raw Data (440-10/480-10 4)	9000	109254	111862	111206	108976	110458	112168	113231	115240	113937	51032	51466	51743	56183	52982	52732			57840.3	60448.3	59792.3	55010.3	56492.3	58202.3	59265.3	61274.3	59971.3			0.914243	0.938874	0.967293	0.984959	1.01835	0.996693		2.5	0.904403	0.888027	0.910886	0.99848	0.994532	1.00717
Raw Data (440-10/480-10 4)	9300	109125	111460	110796	108699	110911	111739	113179	114814	113080	50939	51393	51723	56774	53730	52714			57773.3	60108.3	59444.3	54293	56505	57333	58773	60408	58674			0.915797	0.953108	0.967074	0.991364	1.01894	0.989694		2.58333	0.905939	0.90149	0.91068	1.00497	0.995113	1.0001
Raw Data (440-10/480-10 4)	9600	110155	111732	110033	108340	110090	111265	112358	114919	112637	51153	51307	51778	55030	52669	52659			58742.3	60319.3	58620.3	54887.3	56637.3	57812.3	58905.3	61466.3	59184.3			0.917051	0.94629	0.965921	0.984183	1.02697	0.988845		2.66667	0.90718	0.895041	0.909594	0.997694	1.00295	0.999242
Raw Data (440-10/480-10 4)	9900	109725	111969	110241	108973	110375	110924	112866	114720	112947	50890	51380	51574	56111	53181	52554			58443.7	60687.7	58959.7	55024.3	56426.3	56975.3	58917.3	60771.3	58998.3			0.923811	0.947349	0.956567	0.989171	1.0203	0.990531		2.75	0.913867	0.896044	0.900785	1.00275	0.996437	1.00095
Raw Data (440-10/480-10 4)	10200	109204	110534	110836	107758	109568	111449	112490	114837	112952	50924	50899	51070	55562	52572	52157			58239.7	59569.7	59871.7	54327.7	56137.7	58018.7	59059.7	61406.7	59521.7			0.905521	0.93569	0.967042	0.984393	1.02351	0.992094		2.83333	0.895775	0.885016	0.91065	0.997907	0.999576	1.00253
Raw Data (440-10/480-10 4)	10500	108868	110536	109728	108280	109573	111188	112474	114062	113387	50843	50264	51452	56485	52724	52650			58015	59683	58875	54327	55620	57235	58521	60109	59434			0.915295	0.937079	0.964288	0.985954	1.01271	1.00134		2.91667	0.905443	0.886329	0.908056	0.999489	0.989025	1.01187
Raw Data (440-10/480-10 4)	10800	110460	111127	110696	109296	109541	110875	113422	114455	112383	50508	51031	50822	54559	53095	52246			59673	60340	59909	55996	56241	57575	60122	61155	59083			0.931404	0.935479	0.957668	1.00003	1.01722	0.982751		3	0.921379	0.884816	0.901822	1.01376	0.993426	0.993084
Raw Data (440-10/480-10 4)	11100	109627	110960	111127	107963	110167	110435	113294	115227	112202	50956	51218	50996	55244	52892	52216			58570.3	59903.3	60070.3	54512.3	56716.3	56984.3	59843.3	61776.3	58751.3			0.90667	0.943328	0.947785	0.995337	1.02749	0.977175		3.08333	0.896911	0.89224	0.892516	1.009	1.00346	0.987449
Raw Data (440-10/480-10 4)	11400	109168	111419	110286	108832	109517	111180	112892	114878	111967	50875	51003	50862	55479	52550	52274			58254.7	60505.7	59372.7	55397.7	56082.7	57745.7	59457.7	61443.7	58532.7			0.926207	0.93766	0.965464	0.994087	1.02729	0.978622		3.16667	0.916237	0.886879	0.909163	1.00773	1.00327	0.988911
Raw Data (440-10/480-10 4)	11700	109822	110661	109816	107974	109941	110688	113230	114178	112298	50768	51240	51529	55339	52564	52548			58643	59482	58637	54490.3	56457.3	57204.3	59746.3	60694.3	58814.3			0.911947	0.944866	0.957368	0.999911	1.01578	0.984313		3.25	0.902131	0.893695	0.90154	1.01364	0.992021	0.994662
Raw Data (440-10/480-10 4)	12000	110087	110623	110490	108870	109466	111006	113449	115169	112689	51036	50902	51176	55060	52877	51636			59049	59585	59452	55679	56275	57815	60258	61978	59498			0.919129	0.928968	0.954389	0.994718	1.02311	0.982172		3.33333	0.909236	0.878657	0.898735	1.00837	0.999184	0.992499
Raw Data (440-10/480-10 4)	12300	109388	110365	110396	107830	109180	110180	112544	113738	112388	50626	51047	51261	54505	52624	52738			58410	59387	59418	54541	55891	56891	59255	60449	59099			0.915102	0.937753	0.954531	0.994195	1.01423	0.991577		3.41667	0.905252	0.886967	0.898868	1.00784	0.990509	1.002
Raw Data (440-10/480-10 4)	12600	109323	110690	109789	107758	109358	109496	112751	113752	111951	50554	50513	50748	56253	52561	52677			58718	60085	59184	53927.7	55527.7	55665.7	58920.7	59921.7	58120.7			0.914219	0.941344	0.943683	0.998864	1.01583	0.985302		3.5	0.904379	0.890363	0.888653	1.01258	0.992077	0.995662
Raw Data (440-10/480-10 4)	12900	108702	110503	110700	107666	109010	110584	112933	114641	112807	50976	50760	51645	55134	52439	51884			57575	59376	59573	54513.7	55857.7	57431.7	59780.7	61488.7	59654.7			0.903921	0.926207	0.952306	0.991256	1.01958	0.989167		3.58333	0.894191	0.876046	0.896773	1.00486	0.995733	0.999567
Raw Data (440-10/480-10 4)	13200	108746	110216	109379	107734	109640	110048	112235	114124	112545	50535	50045	50915	55155	52346	52164			58247.7	59717.7	58880.7	54512.3	56418.3	56826.3	59013.3	60902.3	59323.3			0.912396	0.944298	0.951127	0.987731	1.01935	0.99292		3.66667	0.902576	0.893157	0.895662	1.00129	0.995509	1.00336
Raw Data (440-10/480-10 4)	13500	110363	110729	110324	108235	109354	110262	113464	114777	112665	50529	50436	50915	55336	52192	52479			59736.3	60102.3	59697.3	54899.3	56018.3	56926.3	60128.3	61441.3	59329.3			0.910442	0.928999	0.944057	0.997159	1.01893	0.983908		3.75	0.900642	0.878687	0.889005	1.01085	0.995104	0.994254
Raw Data (440-10/480-10 4)	13800	109436	111048	109943	107134	110104	110239	112400	114126	112883	50883	50594	50456	54853	52619	52275			58791.7	60403.7	59298.7	53885	56855	56990	59151	60877	59634			0.899773	0.949366	0.95162	0.987705	1.01653	0.99577		3.83333	0.890088	0.897951	0.896127	1.00126	0.992752	1.00624
Raw Data (440-10/480-10 4)	14100	108665	110431	110036	107727	108692	110875	112993	113703	112187	50385	50311	51181	56376	52778	52179			58039.3	59805.3	59410.3	53949.3	54914.3	57097.3	59215.3	59925.3	58409.3			0.911563	0.927868	0.964754	1.00054	1.01254	0.986922		3.91667	0.901751	0.877618	0.908495	1.01428	0.988857	0.997299
Raw Data (440-10/480-10 4)	14400	109238	110347	110117	108326	109256	110098	112968	113771	112500	50589	50840	51198	54777	52447	52314			58362.3	59471.3	59241.3	55146.7	56076.7	56918.7	59788.7	60591.7	59320.7			0.92064	0.936166	0.950223	0.998136	1.01154	0.990323		4	0.910731	0.885466	0.894811	1.01184	0.987885	1.00074
Raw Data (440-10/480-10 4)	14700	108711	110768	109858	108596	109512	110450	112570	114171	112899	50945	50506	50946	55572	51979	51690			57912	59969	59059	55515.7	56431.7	57369.7	59489.7	61090.7	59818.7			0.923215	0.938448	0.954046	0.989301	1.01593	0.994773		4.08333	0.913277	0.887624	0.898412	1.00288	0.992167	1.00523
Raw Data (440-10/480-10 4)	15000	109974	110449	109591	107899	109296	110219	112968	114597	112767	50445	50197	50682	54954	52750	52074			59532.7	60007.7	59149.7	54639.7	56036.7	56959.7	59708.7	61337.7	59507.7			0.907867	0.931079	0.946415	0.992091	1.01916	0.988751		4.16667	0.898095	0.880654	0.891225	1.00571	0.995323	0.999148
Raw Data (440-10/480-10 4)	15300	109022	110530	110784	107619	109085	110717	113471	114508	112941	50217	50642	50828	54787	52199	51933			58459.7	59967.7	60221.7	54646	56112	57744	60498	61535	59968			0.900753	0.924918	0.951819	0.997214	1.01431	0.988478		4.25	0.891058	0.874827	0.896314	1.0109	0.990586	0.998872
Raw Data (440-10/480-10 4)	15600	109088	110870	109892	107920	107977	109977	112099	114015	112609	50729	50105	50287	55747	52208	52205			58714.3	60496.3	59518.3	54533.3	54590.3	56590.3	58712.3	60628.3	59222.3			0.916203	0.917161	0.950762	0.986414	1.0186	0.994982		4.33333	0.906342	0.86749	0.895319	0.999955	0.994782	1.00544
Raw Data (440-10/480-10 4)	15900	108838	111579	109653	108272	109137	110347	112490	113267	113011	50323	50675	50723	56012	51941	51851			58264.3	61005.3	59079.3	55004	55869	57079	59222	59999	59743			0.92204	0.93654	0.956824	0.992747	1.00577	1.00148		4.41667	0.912116	0.88582	0.901027	1.00638	0.98225	1.01201
Raw Data (440-10/480-10 4)	16200	109147	111003	109543	106594	108905	110602	112236	114235	112635	49799	49925	50653	54875	52235	51712			59021.3	60877.3	59417.3	53653.3	55964.3	57661.3	59295.3	61294.3	59694.3			0.892814	0.93127	0.959508	0.986699	1.01996	0.993338		4.5	0.883204	0.880835	0.903555	1.00024	0.996109	1.00378
Raw Data (440-10/480-10 4)	16500	109423	110958	110143	107816	108048	110218	112572	113929	112500	50162	50612	50763	54755	51941	51633			58910.7	60445.7	59630.7	55039.7	55271.7	57441.7	59795.7	61152.7	59723.7			0.913916	0.917768	0.9538	0.992888	1.01542	0.991692		4.58333	0.904079	0.868064	0.89818	1.00652	0.991673	1.00212
Raw Data (440-10/480-10 4)	16800	109294	110600	110187	107514	109455	110567	112993	114920	112600	50272	50182	50809	55165	51952	51985			58873	60179	59766	54480	56421	57533	59959	61886	59566			0.900938	0.933036	0.951425	0.991544	1.02341	0.985045		4.66667	0.89124	0.882505	0.895943	1.00516	0.999477	0.995402
Raw Data (440-10/480-10 4)	17100	109095	110686	108936	107675	108582	110037	112489	113989	111792	50601	50139	50792	55448	51652	51902			58584.3	60175.3	58425.3	54674.3	55581.3	57036.3	59488.3	60988.3	58791.3			0.91496	0.930138	0.954487	0.995521	1.02062	0.983857		4.75	0.905111	0.879764	0.898827	1.00919	0.996754	0.994201
Raw Data (440-10/480-10 4)	17400	109453	110885	109657	107801	109228	109620	113465	114975	112960	50475	50462	51188	55415	52110	51975			58744.7	60176.7	58948.7	54634.3	56061.3	56453.3	60298.3	61808.3	59793.3			0.901061	0.924596	0.931061	0.994475	1.01938	0.986146		4.83333	0.891362	0.874522	0.876767	1.00813	0.995539	0.996515
Raw Data (440-10/480-10 4)	17700	109272	111279	109514	107408	109024	109747	113328	113737	112501	50543	50397	50633	55767	52324	51944			58747.7	60754.7	58989.7	54063	55679	56402	59983	60392	59156			0.903404	0.930408	0.942489	1.00233	1.00916	0.988509		4.91667	0.89368	0.880019	0.887528	1.01609	0.985562	0.998903
Raw Data (440-10/480-10 4)	18000	109614	110360	111198	108322	108356	111042	113886	115316	113413	50491	50247	51118	55000	52631	52119			58995.3	59741.3	60579.3	55072	55106	57792	60636	62066	60163			0.903486	0.904044	0.948109	0.994767	1.01823	0.987007		5	0.893761	0.855084	0.892821	1.00842	0.994414	0.997385
Raw Data (440-10/480-10 4)	18300	108922	111108	109734	106988	108780	110092	113023	114481	112585	50668	50573	51008	55132	51897	52054			58172.3	60358.3	58984.3	53960.3	55752.3	57064.3	59995.3	61453.3	59557.3			0.894341	0.924041	0.945786	0.994365	1.01853	0.987105		5.08333	0.884714	0.873998	0.890633	1.00801	0.99471	0.997484
Raw Data (440-10/480-10 4)	18600	108719	111453	109939	107570	109121	110035	113016	115340	112680	50570	50299	50852	55147	51924	51737			58145.3	60879.3	59365.3	54634	56185	57099	60080	62404	59744			0.899434	0.924968	0.940015	0.989091	1.02735	0.983559		5.16667	0.889752	0.874874	0.885198	1.00267	1.00332	0.993901
Raw Data (440-10/480-10 4)	18900	109450	110943	110279	107030	108862	111042	113062	113828	113096	50154	50331	50500	55180	51903	52105			59121.7	60614.7	59950.7	53967.3	55799.3	57979.3	59999.3	60765.3	60033.3			0.895486	0.925884	0.962057	0.995575	1.00829	0.996139		5.25	0.885847	0.875741	0.905955	1.00924	0.984705	1.00661
Raw Data (440-10/480-10 4)	19200	108811	110700	109759	107264	109347	109410	112587	114355	113085	49936	50292	51176	54239	52200	51658			58343	60232	59291	54565	56648	56711	59888	61656	60386			0.899769	0.934118	0.935156	0.987545	1.0167	0.995757		5.33333	0.890084	0.883528	0.880623	1.0011	0.992922	1.00623
Raw Data (440-10/480-10 4)	19500	108779	110861	109821	106878	108592	108952	113091	113934	113117	50606	50266	50654	55040	51653	51307			58270.3	60352.3	59312.3	54211.3	55925.3	56285.3	60424.3	61267.3	60450.3			0.892897	0.921127	0.927057	0.995229	1.00911	0.995657		5.41667	0.883286	0.871242	0.872996	1.00889	0.985514	1.00613
Raw Data (440-10/480-10 4)	19800	109706	110722	110083	107291	109118	110609	113789	114818	112432	50456	50659	50720	54087	51729	51840			59094.3	60110.3	59471.3	54739	56566	58057	61237	62266	59880			0.895486	0.925375	0.949766	1.00179	1.01862	0.979589		5.5	0.885848	0.875259	0.894381	1.01554	0.9948	0.989889
Raw Data (440-10/480-10 4)	20100	108520	110134	109743	107922	109571	110169	112895	114655	112324	50005	50637	50614	54740	52064	51402			58101.3	59715.3	59324.3	55186.7	56835.7	57433.7	60159.7	61919.7	59588.7			0.911333	0.938564	0.948439	0.993455	1.02252	0.984026		5.58333	0.901523	0.887734	0.893131	1.00709	0.998606	0.994372
Raw Data (440-10/480-10 4)	20400	109119	110461	110447	107664	109001	110723	113378	114379	112728	50090	50557	50365	55172	52166	51826			58781.7	60123.7	60109.7	54609.3	55946.3	57668.3	60323.3	61324.3	59673.3			0.903525	0.925646	0.954137	0.998064	1.01463	0.98731		5.66667	0.893799	0.875515	0.898497	1.01177	0.990897	0.997691
Raw Data (440-10/480-10 4)	20700	109493	110664	109745	107441	109033	109646	113540	114637	112922	50280	50160	51055	54506	52227	51798			58994.7	60165.7	59246.7	54597.3	56189.3	56802.3	60696.3	61793.3	60078.3			0.897156	0.923316	0.933389	0.997376	1.0154	0.987221		5.75	0.887499	0.873312	0.878959	1.01107	0.991656	0.997601
Raw Data (440-10/480-10 4)	21000	109418	110518	109591	107208	109223	109928	113563	115103	113050	50334	50406	50985	55270	51662	51428			58843	59943	59016	54421.3	56436.3	57141.3	60776.3	62316.3	60263.3			0.890421	0.923389	0.934924	0.994399	1.0196	0.986005		5.83333	0.880837	0.873381	0.880405	1.00805	0.995751	0.996373
Raw Data (440-10/480-10 4)	21300	108910	111024	109719	105900	108169	110022	112543	113579	112335	50645	50517	50530	55347	52058	51472			58346	60460	59155	52941	55210	57063	59584	60620	59376			0.884414	0.922319	0.953274	0.995389	1.0127	0.991914		5.91667	0.874894	0.872369	0.897685	1.00905	0.989013	1.00234
Raw Data (440-10/480-10 4)	21600	109418	110708	110331	107731	109334	109496	113018	114984	112952	50416	50502	50785	54353	52245	51844			58850.3	60140.3	59763.3	54917	56520	56682	60204	62170	60138			0.902686	0.929035	0.931698	0.98959	1.02191	0.988505		6	0.89297	0.878721	0.877366	1.00317	0.998006	0.998899
Raw Data (440-10/480-10 4)	21900	108755	110276	108716	107188	108867	108644	111881	113717	113188	50072	50355	50720	54770	51929	51880			58372.7	59893.7	58333.7	54328.3	56007.3	55784.3	59021.3	60857.3	60328.3			0.904432	0.932383	0.928671	0.982559	1.01312	1.00432		6.08333	0.894697	0.881888	0.874516	0.996047	0.98943	1.01488
Raw Data (440-10/480-10 4)	22200	108647	110568	110265	106433	108524	109408	113200	114697	111779	49758	50090	50265	54346	52101	51712			58609.3	60530.3	60227.3	53713.3	55804.3	56688.3	60480.3	61977.3	59059.3			0.887741	0.922299	0.936909	0.999581	1.02432	0.976096		6.16667	0.878185	0.87235	0.882274	1.0133	1.00037	0.986359
Raw Data (440-10/480-10 4)	22500	108316	110612	110797	107347	109187	109808	113966	115563	111939	49910	50149	50531	55435	51832	51395			58119.3	60415.3	60600.3	54459.7	56299.7	56920.7	61078.7	62675.7	59051.7			0.893729	0.923925	0.934116	1.00235	1.02856	0.969087		6.25	0.884109	0.873888	0.879644	1.01611	1.00451	0.979277
Raw Data (440-10/480-10 4)	22800	108383	110860	110138	107426	108671	110107	114280	114818	113032	50080	49993	51051	54326	51916	51422			58008.3	60485.3	59763.3	54871.3	56116.3	57552.3	61725.3	62263.3	60477.3			0.892381	0.912629	0.935983	1.00385	1.0126	0.983553		6.33333	0.882776	0.863203	0.881402	1.01763	0.988917	0.993894
Raw Data (440-10/480-10 4)	23100	108726	109816	109253	107235	107999	109430	112727	114481	112978	49856	50218	50598	54165	51619	51813			58502	59592	59029	54702.7	55466.7	56897.7	60194.7	61948.7	60445.7			0.898784	0.911336	0.934848	0.989019	1.01784	0.993143		6.41667	0.889109	0.861981	0.880333	1.0026	0.994034	1.00359
Raw Data (440-10/480-10 4)	23400	108746	111372	109758	107613	108797	109909	113780	114628	113214	49999	49913	50515	55023	52143	51134			58603.7	61229.7	59615.7	54846.3	56030.3	57142.3	61013.3	61861.3	60447.3			0.897541	0.916917	0.935114	0.998462	1.01234	0.989199		6.5	0.88788	0.867259	0.880584	1.01217	0.988664	0.9996
Raw Data (440-10/480-10 4)	23700	107544	109852	108480	106235	107535	109175	111663	113511	111976	49167	49616	50138	53828	51596	51515			57903.7	60211.7	58839.7	53922	55222	56862	59350	61198	59663			0.897648	0.919289	0.94659	0.988009	1.01877	0.993219		6.58333	0.887986	0.869503	0.891391	1.00157	0.994947	1.00366
Raw Data (440-10/480-10 4)	24000	109588	109772	110560	107222	108344	109566	113694	114798	112843	49973	50189	50819	55143	51672	51038			59261	59445	60233	54604.3	55726.3	56948.3	61076.3	62180.3	60225.3			0.892801	0.911147	0.931127	0.998621	1.01667	0.984707		6.66667	0.883192	0.861801	0.876829	1.01233	0.992895	0.995061
Raw Data (440-10/480-10 4)	24300	108773	110602	108980	107034	108923	109257	113227	114830	112614	50138	50127	50510	54431	51858	51521			58514.7	60343.7	58721.7	54430.7	56319.7	56653.7	60623.7	62226.7	60010.7			0.892984	0.923975	0.929455	0.994586	1.02088	0.984529		6.75	0.883372	0.873935	0.875254	1.00824	0.99701	0.994881
Raw Data (440-10/480-10 4)	24600	108733	110817	109991	107438	109170	109627	113345	115326	113050	50165	50144	50928	54575	51783	51890			58320.7	60404.7	59578.7	54688.7	56420.7	56877.7	60595.7	62576.7	60300.7			0.894224	0.922544	0.930017	0.990811	1.0232	0.985987		6.83333	0.884599	0.872582	0.875784	1.00441	0.999273	0.996354
Raw Data (440-10/480-10 4)	24900	107779	111011	109149	107090	107820	108987	113231	114522	112078	49618	50016	50536	54716	51581	51394			57722.3	60954.3	59092.3	54526.3	55256.3	56423.3	60667.3	61958.3	59514.3			0.898095	0.910119	0.92934	0.999242	1.02051	0.980251		6.91667	0.888428	0.860829	0.875146	1.01296	0.99664	0.990558
Raw Data (440-10/480-10 4)	25200	109239	111315	109680	106765	108395	109458	113203	114420	112486	50064	49872	50519	54896	52308	51377			59087.3	61163.3	59528.3	53904.7	55534.7	56597.7	60342.7	61559.7	59625.7			0.890849	0.917787	0.935354	0.997246	1.01736	0.985396		7	0.88126	0.868082	0.88081	1.01094	0.993566	0.995757
Raw Data (440-10/480-10 4)	25500	108996	110459	109180	107166	107954	108858	112181	114012	112238	50093	50231	50710	54359	50998	51438			58651.3	60114.3	58835.3	54901	55689	56593	59916	61747	59973			0.906775	0.91979	0.934721	0.989606	1.01985	0.990547		7.08333	0.897015	0.869977	0.880213	1.00319	0.995997	1.00096
Raw Data (440-10/480-10 4)	25800	108861	110022	110083	106192	108246	110665	112560	114450	112639	49792	50282	50135	54381	51596	51239			58791.3	59952.3	60013.3	53786.7	55840.7	58259.7	60154.7	62044.7	60233.7			0.884489	0.918266	0.958045	0.989207	1.02029	0.990506		7.16667	0.874969	0.868535	0.902177	1.00279	0.996426	1.00092
Raw Data (440-10/480-10 4)	26100	108634	110507	109727	107353	109084	109326	112705	114245	113336	49751	50278	50393	55058	51778	51671			58493.3	60366.3	59586.3	54517.3	56248.3	56490.3	59869.3	61409.3	60500.3			0.89973	0.928298	0.932291	0.988057	1.01347	0.998471		7.25	0.890045	0.878024	0.877925	1.00162	0.989771	1.00897
Raw Data (440-10/480-10 4)	26400	109143	111086	110545	107840	107649	109847	113465	115376	113153	49956	50139	50698	54491	51390	50865			58878.7	60821.7	60280.7	55591.3	55400.3	57598.3	61216.3	63127.3	60904.3			0.900274	0.897181	0.932777	0.991368	1.02232	0.986316		7.33333	0.890584	0.848592	0.878382	1.00498	0.998407	0.996686
Raw Data (440-10/480-10 4)	26700	108402	111014	109501	106795	108988	109009	113443	115268	112013	50189	49997	50591	54419	52001	51340			58143	60755	59242	54208.3	56401.3	56422.3	60856.3	62681.3	59426.3			0.888836	0.924794	0.925138	0.997841	1.02777	0.974394		7.41667	0.879269	0.87471	0.871189	1.01154	1.00373	0.984639
Raw Data (440-10/480-10 4)	27000	108767	110523	110223	107497	108282	109595	113515	114036	112661	50199	49676	50268	54513	51638	51298			58719.3	60475.3	60175.3	55014	55799	57112	61032	61553	60178			0.903038	0.915924	0.937476	1.00182	1.01037	0.987804		7.5	0.893318	0.86632	0.882808	1.01557	0.986745	0.99819
Raw Data (440-10/480-10 4)	27300	108832	110802	109572	107205	108235	108696	112698	114827	112425	49505	49970	50053	54431	52012	51419			58989.3	60959.3	59729.3	54584.3	55614.3	56075.3	60077.3	62206.3	59804.3			0.899307	0.916277	0.923872	0.989807	1.02488	0.985309		7.58333	0.889627	0.866654	0.869997	1.00339	1.00091	0.995669
Raw Data (440-10/480-10 4)	27600	109035	111043	109651	107242	108979	109172	113022	114758	112517	49780	49688	50140	55030	51977	51026			59165.7	61173.7	59781.7	54564.3	56301.3	56494.3	60344.3	62080.3	59839.3			0.898109	0.9267	0.929876	0.993246	1.02182	0.984934		7.66667	0.888442	0.876512	0.875651	1.00688	0.997923	0.99529
Raw Data (440-10/480-10 4)	27900	108392	110169	110245	106754	108246	109641	113387	114281	112187	50182	49829	50907	54090	51931	51532			58086	59863	59939	54236.3	55728.3	57123.3	60869.3	61763.3	59669.3			0.892524	0.917077	0.940034	1.00168	1.01639	0.981931		7.75	0.882918	0.867411	0.885216	1.01543	0.99262	0.992256
Raw Data (440-10/480-10 4)	28200	108649	109909	109407	107103	107863	108839	113230	115092	112505	50213	50235	50061	53818	51360	51417			58479.3	59739.3	59237.3	54904.7	55664.7	56640.7	61031.7	62893.7	60306.7			0.894057	0.906433	0.922326	0.993828	1.02415	0.982023		7.83333	0.884434	0.857343	0.868541	1.00747	1.0002	0.992348
Raw Data (440-10/480-10 4)	28500	107819	109968	109780	106654	108548	109939	113026	114540	112856	49687	49928	50570	54690	51416	51355			57757.3	59906.3	59718.3	54167	56061	57452	60539	62053	60369			0.888173	0.919229	0.942037	0.992654	1.01748	0.989867		7.91667	0.878613	0.869446	0.887103	1.00628	0.993684	1.00027
Raw Data (440-10/480-10 4)	28800	108823	110033	110043	107594	108862	108954	112728	114207	113214	50171	49680	50261	53121	51337	51036			58785.7	59995.7	60005.7	55762.7	57030.7	57122.7	60896.7	62375.7	61382.7			0.905949	0.92655	0.928044	0.989359	1.01339	0.997254		8	0.896198	0.87637	0.873926	1.00294	0.989687	1.00774
Raw Data (440-10/480-10 4)	29100	108420	110286	109873	106916	108049	109410	112953	113968	113042	50179	49636	50162	53616	51870	51010			58427.7	60293.7	59880.7	54750.7	55883.7	57244.7	60787.7	61802.7	60876.7			0.895267	0.913794	0.936048	0.993983	1.01058	0.995438		8.08333	0.885631	0.864305	0.881463	1.00763	0.986945	1.0059
Raw Data (440-10/480-10 4)	29400	108948	110236	109679	107210	107995	109375	112919	114874	112896	49784	49414	49884	54633	51895	51603			59254	60542	59985	54499.7	55284.7	56664.7	60208.7	62163.7	60185.7			0.8956	0.9085	0.931178	0.989417	1.02154	0.989039		8.16667	0.88596	0.859299	0.876877	1.003	0.997653	0.999438
Raw Data (440-10/480-10 4)	29700	109540	110258	109014	106659	108002	109400	114317	114175	112606	49589	49326	50218	53751	51461	51312			59829	60547	59303	54484.3	55827.3	57225.3	62142.3	62000.3	60431.3			0.885569	0.907398	0.93012	1.01004	1.00773	0.982229		8.25	0.876037	0.858256	0.875881	1.0239	0.984164	0.992557
Raw Data (440-10/480-10 4)	30000	108760	110246	109144	107057	107571	109771	113135	115000	113051	50097	49827	50133	54003	51606	52130			58741	60227	59125	54477.3	54991.3	57191.3	60555.3	62420.3	60471.3			0.890895	0.899301	0.935278	0.990291	1.02079	0.988918		8.33333	0.881306	0.850597	0.880738	1.00389	0.996918	0.999316
Raw Data (440-10/480-10 4)	30300	108854	109940	109198	106689	108311	109251	113494	114691	113195	50022	50051	50606	55471	51448	51452			58627.7	59713.7	58971.7	53898.7	55520.7	56460.7	60703.7	61900.7	60404.7			0.883541	0.91013	0.925539	0.995093	1.01472	0.990192		8.41667	0.874031	0.86084	0.871567	1.00875	0.990984	1.0006
Raw Data (440-10/480-10 4)	30600	109002	111892	109295	107200	108174	109104	113041	114860	112932	50421	49955	50246	54554	51074	51385			58794.7	61684.7	59087.7	54862.3	55836.3	56766.3	60703.3	62522.3	60594.3			0.89537	0.911266	0.926444	0.990697	1.02038	0.988919		8.5	0.885733	0.861915	0.872419	1.0043	0.996521	0.999317
Raw Data (440-10/480-10 4)	30900	108154	109955	109832	106267	108578	109746	112690	115055	112570	49570	50113	50185	53828	52099	51528			58198	59999	59876	53782	56093	57261	60205	62570	60085			0.882347	0.920261	0.939424	0.987723	1.02652	0.985754		8.58333	0.87285	0.870423	0.884642	1.00128	1.00252	0.996119
Raw Data (440-10/480-10 4)	31200	108395	110107	109502	107056	107345	109261	112932	115618	113326	49966	50137	50338	54394	51698	51698			58248	59960	59355	54459.3	54748.3	56664.3	60335.3	63021.3	60729.3			0.887509	0.892219	0.923443	0.983269	1.02704	0.98969		8.66667	0.877956	0.843899	0.869593	0.996766	1.00302	1.0001
Raw Data (440-10/480-10 4)	31500	107800	110282	109763	106893	108485	109792	113350	114476	112906	49650	49549	50319	54537	51271	51491			57960.7	60442.7	59923.7	54460	56052	57359	60917	62043	60473			0.890679	0.916716	0.938092	0.996282	1.0147	0.989021		8.75	0.881092	0.867069	0.883388	1.00996	0.990967	0.99942
Raw Data (440-10/480-10 4)	31800	108828	110434	109431	107248	107545	109365	112880	113915	113220	49698	50400	50478	54613	51957	51215			58636	60242	59239	54653	54950	56770	60285	61320	60625			0.899737	0.904626	0.934588	0.992455	1.00949	0.998052		8.83333	0.890052	0.855634	0.880088	1.00608	0.985885	1.00855
Raw Data (440-10/480-10 4)	32100	109317	111069	109139	106869	108458	109435	113266	114315	112299	50246	49779	49817	54229	51867	51154			59369.7	61121.7	59191.7	54452.3	56041.3	57018.3	60849.3	61898.3	59882.3			0.89447	0.920572	0.93662	0.999551	1.01678	0.983666		8.91667	0.884842	0.870716	0.882002	1.01327	0.993003	0.994009
Raw Data (440-10/480-10 4)	32400	108466	110832	110201	107047	108856	109413	113926	114679	113379	49938	49992	50690	54169	51626	51321			58259.3	60625.3	59994.3	54675	56484	57041	61554	62307	61007			0.887255	0.916611	0.92565	0.998886	1.01111	0.990009		9	0.877705	0.86697	0.871671	1.0126	0.987459	1.00042
Raw Data (440-10/480-10 4)	32700	108233	111623	109711	106451	108903	109346	113433	114969	113284	49863	50217	50830	53390	51695	51396			57929.7	61319.7	59407.7	54290.7	56742.7	57185.7	61272.7	62808.7	61123.7			0.879415	0.919133	0.926309	0.992511	1.01739	0.990097		9.08333	0.869949	0.869355	0.872292	1.00614	0.993598	1.00051
Raw Data (440-10/480-10 4)	33000	108381	110730	108772	106746	107859	109337	113948	114869	112672	49971	50036	50691	55872	51849	51355			58148.3	60497.3	58539.3	53720.7	54833.7	56311.7	60922.7	61843.7	59646.7			0.883501	0.901805	0.926113	1.00195	1.01709	0.980961		9.16667	0.873991	0.852966	0.872107	1.0157	0.993307	0.991275
Raw Data (440-10/480-10 4)	33300	108572	109752	109721	107350	108284	109719	113739	115012	112706	49848	50058	49776	54552	51829	51714			58678	59858	59827	54651.7	55585.7	57020.7	61040.7	62313.7	60007.7			0.89416	0.909441	0.93292	0.998691	1.01952	0.98179		9.25	0.884536	0.860189	0.878517	1.0124	0.995676	0.992113
Raw Data (440-10/480-10 4)	33600	108477	110662	109541	106611	109187	108891	113516	114543	112321	49900	49665	49827	54791	51455	51193			58679.7	60864.7	59743.7	54131.3	56707.3	56411.3	61036.3	62063.3	59841.3			0.887685	0.929928	0.925074	1.00092	1.01776	0.981322		9.33333	0.87813	0.879566	0.871129	1.01466	0.993958	0.99164
Raw Data (440-10/480-10 4)	33900	108353	110515	108788	107376	108383	109899	114054	115344	113086	49953	50120	49883	55109	51590	51414			58367.7	60529.7	58802.7	54671.7	55678.7	57194.7	61349.7	62639.7	60381.7			0.889592	0.905978	0.930645	0.998254	1.01924	0.982503		9.41667	0.880017	0.856912	0.876375	1.01196	0.995407	0.992833
Raw Data (440-10/480-10 4)	34200	109878	110748	109462	106986	107759	109201	113328	115420	112862	49941	49697	50407	53982	51486	51394			59863	60733	59447	54698.7	55471.7	56913.7	61040.7	63132.7	60574.7			0.888215	0.900768	0.924183	0.991199	1.02517	0.983632		9.5	0.878655	0.851985	0.87029	1.00481	1.00119	0.993974
Raw Data (440-10/480-10 4)	34500	107970	109637	108246	106435	107501	109268	112032	113357	112579	50050	49275	50084	54677	51611	50535			58167	59834	58443	54160.7	55226.7	56993.7	59757.7	61082.7	60304.7			0.896972	0.914626	0.94389	0.989666	1.01161	0.998725		9.58333	0.887317	0.865093	0.888848	1.00325	0.987951	1.00923
Raw Data (440-10/480-10 4)	34800	108698	110553	109684	107003	107702	108328	113360	115484	112735	49812	49988	50068	55111	51662	51002			58742	60597	59728	54411.3	55110.3	55736.3	60768.3	62892.3	60143.3			0.888087	0.899496	0.909714	0.991845	1.02651	0.981643		9.66667	0.878528	0.850782	0.856664	1.00546	1.00251	0.991965
Raw Data (440-10/480-10 4)	35100	108156	110001	109197	107464	108119	109999	113478	114780	113062	49660	49650	50121	54924	51433	51440			58345.7	60190.7	59386.7	54865	55520	57400	60879	62181	60463			0.896863	0.90757	0.938302	0.995172	1.01646	0.988372		9.75	0.887209	0.858419	0.883585	1.00883	0.992684	0.998764
Raw Data (440-10/480-10 4)	35400	109140	110646	109532	106492	108048	108762	113841	114231	113170	49570	49648	49810	54438	51306	51464			59464	60970	59856	54089.3	55645.3	56359.3	61438.3	61828.3	60767.3			0.881728	0.907093	0.918732	1.00153	1.00788	0.990589		9.83333	0.872238	0.857968	0.865157	1.01528	0.984313	1.001
Raw Data (440-10/480-10 4)	35700	108015	110944	109127	107368	107964	109633	112676	115408	113110	50060	49506	49936	54409	51469	51527			58181	61110	59293	54899.7	55495.7	57164.7	60207.7	62939.7	60641.7			0.896131	0.905859	0.933103	0.982774	1.02737	0.989858		9.91667	0.886485	0.856801	0.878689	0.996265	1.00334	1.00027
Raw Data (440-10/480-10 4)	36000	108556	110136	109992	107464	108034	108956	112735	114766	112630	49282	49551	49750	54045	51425	51750			59028.3	60608.3	60464.3	55057.3	55627.3	56549.3	60328.3	62359.3	60223.3			0.903018	0.912367	0.927489	0.98947	1.02278	0.987748		10	0.893299	0.862956	0.873403	1.00305	0.998862	0.998134

## Sheet: Normalized data for graph
Time [h]	1N4R +Chap +ATP - 1	1N4R +Chap +ATP - 2	1N4R +Chap +ATP - 3	1N4R +Chap -ATP - 1	1N4R +Chap -ATP - 2	1N4R +Chap -ATP - 3
0	1	1	1	1	1	1
0.0833333	0.98459	0.984574	0.986553	0.995307	1.00063	1.00402
0.166667	0.975909	0.971048	0.978516	0.987569	1.01343	0.998496
0.25	0.966097	0.952613	0.963563	1.00648	0.993681	1.00008
0.333333	0.974965	0.94339	0.959398	0.995082	0.998032	1.00694
0.416667	0.961115	0.952581	0.952535	0.995518	1.00501	0.999286
0.5	0.94456	0.932188	0.957283	1.0014	0.990217	1.00873
0.583333	0.940009	0.923137	0.943765	0.998084	0.997454	1.00454
0.666667	0.935897	0.917846	0.943396	1.00007	1.00422	0.995559
0.75	0.955303	0.937248	0.947592	0.9902	0.986686	1.02354
0.833333	0.936452	0.916992	0.934485	1.00572	0.989379	1.00529
0.916667	0.926137	0.915419	0.940496	1.00319	1.00107	0.995712
1	0.932868	0.911	0.927723	0.996372	1.0084	0.994926
1.08333	0.931887	0.91671	0.924589	1.00242	1.00053	0.997045
1.16667	0.917385	0.913142	0.92967	1.00404	0.98941	1.00693
1.25	0.924798	0.897402	0.920557	0.997091	1.003	0.999798
1.33333	0.91634	0.908356	0.923828	1.003	1.00274	0.99417
1.41667	0.927324	0.908897	0.920548	1.02084	0.991747	0.987763
1.5	0.911554	0.913331	0.920556	1.00058	0.984164	1.01581
1.58333	0.919105	0.91152	0.934744	1.00145	1.0028	0.995662
1.66667	0.914318	0.911288	0.919804	1.00914	0.993901	0.997197
1.75	0.917328	0.910596	0.917666	1.00986	0.989506	1.00103
1.83333	0.906815	0.910566	0.918633	1.00399	0.996267	0.999887
1.91667	0.931931	0.904488	0.909607	1.00171	0.997494	1.00089
2	0.916428	0.890746	0.908356	1.00351	0.994399	1.00229
2.08333	0.914204	0.88427	0.920594	1.00097	0.990302	1.00907
2.16667	0.90582	0.89319	0.917918	1.00425	0.988888	1.00726
2.25	0.916813	0.901374	0.909236	1.01096	0.997084	0.992092
2.33333	0.912467	0.88915	0.892556	1.00399	0.99945	0.996587
2.41667	0.911418	0.897193	0.904823	1.00729	0.993518	0.999439
2.5	0.904403	0.888027	0.910886	0.99848	0.994532	1.00717
2.58333	0.905939	0.90149	0.91068	1.00497	0.995113	1.0001
2.66667	0.90718	0.895041	0.909594	0.997694	1.00295	0.999242
2.75	0.913867	0.896044	0.900785	1.00275	0.996437	1.00095
2.83333	0.895775	0.885016	0.91065	0.997907	0.999576	1.00253
2.91667	0.905443	0.886329	0.908056	0.999489	0.989025	1.01187
3	0.921379	0.884816	0.901822	1.01376	0.993426	0.993084
3.08333	0.896911	0.89224	0.892516	1.009	1.00346	0.987449
3.16667	0.916237	0.886879	0.909163	1.00773	1.00327	0.988911
3.25	0.902131	0.893695	0.90154	1.01364	0.992021	0.994662
3.33333	0.909236	0.878657	0.898735	1.00837	0.999184	0.992499
3.41667	0.905252	0.886967	0.898868	1.00784	0.990509	1.002
3.5	0.904379	0.890363	0.888653	1.01258	0.992077	0.995662
3.58333	0.894191	0.876046	0.896773	1.00486	0.995733	0.999567
3.66667	0.902576	0.893157	0.895662	1.00129	0.995509	1.00336
3.75	0.900642	0.878687	0.889005	1.01085	0.995104	0.994254
3.83333	0.890088	0.897951	0.896127	1.00126	0.992752	1.00624
3.91667	0.901751	0.877618	0.908495	1.01428	0.988857	0.997299
4	0.910731	0.885466	0.894811	1.01184	0.987885	1.00074
4.08333	0.913277	0.887624	0.898412	1.00288	0.992167	1.00523
4.16667	0.898095	0.880654	0.891225	1.00571	0.995323	0.999148
4.25	0.891058	0.874827	0.896314	1.0109	0.990586	0.998872
4.33333	0.906342	0.86749	0.895319	0.999955	0.994782	1.00544
4.41667	0.912116	0.88582	0.901027	1.00638	0.98225	1.01201
4.5	0.883204	0.880835	0.903555	1.00024	0.996109	1.00378
4.58333	0.904079	0.868064	0.89818	1.00652	0.991673	1.00212
4.66667	0.89124	0.882505	0.895943	1.00516	0.999477	0.995402
4.75	0.905111	0.879764	0.898827	1.00919	0.996754	0.994201
4.83333	0.891362	0.874522	0.876767	1.00813	0.995539	0.996515
4.91667	0.89368	0.880019	0.887528	1.01609	0.985562	0.998903
5	0.893761	0.855084	0.892821	1.00842	0.994414	0.997385
5.08333	0.884714	0.873998	0.890633	1.00801	0.99471	0.997484
5.16667	0.889752	0.874874	0.885198	1.00267	1.00332	0.993901
5.25	0.885847	0.875741	0.905955	1.00924	0.984705	1.00661
5.33333	0.890084	0.883528	0.880623	1.0011	0.992922	1.00623
5.41667	0.883286	0.871242	0.872996	1.00889	0.985514	1.00613
5.5	0.885848	0.875259	0.894381	1.01554	0.9948	0.989889
5.58333	0.901523	0.887734	0.893131	1.00709	0.998606	0.994372
5.66667	0.893799	0.875515	0.898497	1.01177	0.990897	0.997691
5.75	0.887499	0.873312	0.878959	1.01107	0.991656	0.997601
5.83333	0.880837	0.873381	0.880405	1.00805	0.995751	0.996373
5.91667	0.874894	0.872369	0.897685	1.00905	0.989013	1.00234
6	0.89297	0.878721	0.877366	1.00317	0.998006	0.998899
6.08333	0.894697	0.881888	0.874516	0.996047	0.98943	1.01488
6.16667	0.878185	0.87235	0.882274	1.0133	1.00037	0.986359
6.25	0.884109	0.873888	0.879644	1.01611	1.00451	0.979277
6.33333	0.882776	0.863203	0.881402	1.01763	0.988917	0.993894
6.41667	0.889109	0.861981	0.880333	1.0026	0.994034	1.00359
6.5	0.88788	0.867259	0.880584	1.01217	0.988664	0.9996
6.58333	0.887986	0.869503	0.891391	1.00157	0.994947	1.00366
6.66667	0.883192	0.861801	0.876829	1.01233	0.992895	0.995061
6.75	0.883372	0.873935	0.875254	1.00824	0.99701	0.994881
6.83333	0.884599	0.872582	0.875784	1.00441	0.999273	0.996354
6.91667	0.888428	0.860829	0.875146	1.01296	0.99664	0.990558
7	0.88126	0.868082	0.88081	1.01094	0.993566	0.995757
7.08333	0.897015	0.869977	0.880213	1.00319	0.995997	1.00096
7.16667	0.874969	0.868535	0.902177	1.00279	0.996426	1.00092
7.25	0.890045	0.878024	0.877925	1.00162	0.989771	1.00897
7.33333	0.890584	0.848592	0.878382	1.00498	0.998407	0.996686
7.41667	0.879269	0.87471	0.871189	1.01154	1.00373	0.984639
7.5	0.893318	0.86632	0.882808	1.01557	0.986745	0.99819
7.58333	0.889627	0.866654	0.869997	1.00339	1.00091	0.995669
7.66667	0.888442	0.876512	0.875651	1.00688	0.997923	0.99529
7.75	0.882918	0.867411	0.885216	1.01543	0.99262	0.992256
7.83333	0.884434	0.857343	0.868541	1.00747	1.0002	0.992348
7.91667	0.878613	0.869446	0.887103	1.00628	0.993684	1.00027
8	0.896198	0.87637	0.873926	1.00294	0.989687	1.00774
8.08333	0.885631	0.864305	0.881463	1.00763	0.986945	1.0059
8.16667	0.88596	0.859299	0.876877	1.003	0.997653	0.999438
8.25	0.876037	0.858256	0.875881	1.0239	0.984164	0.992557
8.33333	0.881306	0.850597	0.880738	1.00389	0.996918	0.999316
8.41667	0.874031	0.86084	0.871567	1.00875	0.990984	1.0006
8.5	0.885733	0.861915	0.872419	1.0043	0.996521	0.999317
8.58333	0.87285	0.870423	0.884642	1.00128	1.00252	0.996119
8.66667	0.877956	0.843899	0.869593	0.996766	1.00302	1.0001
8.75	0.881092	0.867069	0.883388	1.00996	0.990967	0.99942
8.83333	0.890052	0.855634	0.880088	1.00608	0.985885	1.00855
8.91667	0.884842	0.870716	0.882002	1.01327	0.993003	0.994009
9	0.877705	0.86697	0.871671	1.0126	0.987459	1.00042
9.08333	0.869949	0.869355	0.872292	1.00614	0.993598	1.00051
9.16667	0.873991	0.852966	0.872107	1.0157	0.993307	0.991275
9.25	0.884536	0.860189	0.878517	1.0124	0.995676	0.992113
9.33333	0.87813	0.879566	0.871129	1.01466	0.993958	0.99164
9.41667	0.880017	0.856912	0.876375	1.01196	0.995407	0.992833
9.5	0.878655	0.851985	0.87029	1.00481	1.00119	0.993974
9.58333	0.887317	0.865093	0.888848	1.00325	0.987951	1.00923
9.66667	0.878528	0.850782	0.856664	1.00546	1.00251	0.991965
9.75	0.887209	0.858419	0.883585	1.00883	0.992684	0.998764
9.83333	0.872238	0.857968	0.865157	1.01528	0.984313	1.001
9.91667	0.886485	0.856801	0.878689	0.996265	1.00334	1.00027
10	0.893299	0.862956	0.873403	1.00305	0.998862	0.998134
