# Supplementary material for: Disassembly of Tau fibrils by the human Hsp70 disaggregation machinery generates small seeding-competent species
Source: J Biol Chem. 2020 May 28;295(28):9676–90. doi: 10.1074/jbc.RA120.013478 (PMC7363153; doi:10.1074/jbc.RA120.013478)
Supplement: Supporting Information [file supp_RA120.013478_159530_2_supp_531992_qvhmv1.xlsx]

## Sheet: 1N3R
Quantitation sucrose gradient
3R 30 min +Chap +ATP
Image Name	Channel	Name	Signal	Total	Area	Bkgnd.	Type	% of Total	Fraction
190901_redevelop 3R sucrose gradient 30min +ATP A-10 (1_1000, m) a-m-AP (1-10000) 1-4s standard.tif	W	1	754000	4090000	2115	1580	Signal	8.3713	1
190901_redevelop 3R sucrose gradient 30min +ATP A-10 (1_1000, m) a-m-AP (1-10000) 1-4s standard.tif	W	2	339000	3250000	2115	1380	Signal	3.76376	2
190901_redevelop 3R sucrose gradient 30min +ATP A-10 (1_1000, m) a-m-AP (1-10000) 1-4s standard.tif	W	3	1900	2780000	2115	1310	Signal	0.0210948	3
190901_redevelop 3R sucrose gradient 30min +ATP A-10 (1_1000, m) a-m-AP (1-10000) 1-4s standard.tif	W	4	9920	2830000	2115	1340	Signal	0.110137	4
190901_redevelop 3R sucrose gradient 30min +ATP A-10 (1_1000, m) a-m-AP (1-10000) 1-4s standard.tif	W	5	7040	2820000	2115	1330	Signal	0.0781618	5
190901_redevelop 3R sucrose gradient 30min +ATP A-10 (1_1000, m) a-m-AP (1-10000) 1-4s standard.tif	W	6	8390	2820000	2115	1330	Signal	0.0931502	6
190901_redevelop 3R sucrose gradient 30min +ATP A-10 (1_1000, m) a-m-AP (1-10000) 1-4s standard.tif	W	7	21100	2830000	2115	1330	Signal	0.234263	7
190901_redevelop 3R sucrose gradient 30min +ATP A-10 (1_1000, m) a-m-AP (1-10000) 1-4s standard.tif	W	8	7510	2800000	2115	1320	Signal	0.08338	8
190901_redevelop 3R sucrose gradient 30min +ATP A-10 (1_1000, m) a-m-AP (1-10000) 1-4s standard.tif	W	9	14900	2800000	2115	1320	Signal	0.165428	9
190901_redevelop 3R sucrose gradient 30min +ATP A-10 (1_1000, m) a-m-AP (1-10000) 1-4s standard.tif	W	10	27600	2820000	2115	1320	Signal	0.30643	10
190901_redevelop 3R sucrose gradient 30min +ATP A-10 (1_1000, m) a-m-AP (1-10000) 1-4s standard.tif	W	11	38300	2850000	2115	1330	Signal	0.425227	11
190901_redevelop 3R sucrose gradient 30min +ATP A-10 (1_1000, m) a-m-AP (1-10000) 1-4s standard.tif	W	12	55100	2890000	2115	1340	Signal	0.611749	12
190901_redevelop 3R sucrose gradient 30min +ATP A-10 (1_1000, m) a-m-AP (1-10000) 1-4s standard.tif	W	13	76200	2940000	2115	1350	Signal	0.846012	13
190901_redevelop 3R sucrose gradient 30min +ATP A-10 (1_1000, m) a-m-AP (1-10000) 1-4s standard.tif	W	14	121000	3010000	2115	1360	Signal	1.34341	14
190901_redevelop 3R sucrose gradient 30min +ATP A-10 (1_1000, m) a-m-AP (1-10000) 1-4s standard.tif	W	15	123000	2990000	2115	1360	Signal	1.36561	15
190901_redevelop 3R sucrose gradient 30min +ATP A-10 (1_1000, m) a-m-AP (1-10000) 1-4s standard.tif	W	16	174000	3080000	2115	1370	Signal	1.93184	16
190901_redevelop 3R sucrose gradient 30min +ATP A-10 (1_1000, m) a-m-AP (1-10000) 1-4s standard.tif	W	17	242000	3180000	2115	1390	Signal	2.68681	17
190901_redevelop 3R sucrose gradient 30min +ATP A-10 (1_1000, m) a-m-AP (1-10000) 1-4s standard.tif	W	18	358000	3420000	2115	1450	Signal	3.9747	18
190901_redevelop 3R sucrose gradient 30min +ATP A-10 (1_1000, m) a-m-AP (1-10000) 1-4s standard.tif	W	19	530000	3720000	2115	1510	Signal	5.88434	19
190901_redevelop 3R sucrose gradient 30min +ATP A-10 (1_1000, m) a-m-AP (1-10000) 1-4s standard.tif	W	20	908000	4160000	2115	1540	Signal	10.0811	20
190901_redevelop 3R sucrose gradient 30min +ATP A-10 (1_1000, m) a-m-AP (1-10000) 1-4s standard.tif	W	21	1130000	4520000	2115	1600	Signal	12.5459	21
190901_redevelop 3R sucrose gradient 30min +ATP A-10 (1_1000, m) a-m-AP (1-10000) 1-4s standard.tif	W	22	1340000	4720000	2115	1600	Signal	14.8774	22
190901_redevelop 3R sucrose gradient 30min +ATP A-10 (1_1000, m) a-m-AP (1-10000) 1-4s standard.tif	W	23	2720000	6360000	2115	1720	Signal	30.1989	23
		Total Signal	9006960
3R 4 h +Chap +ATP
Image Name	Channel	Name	Signal	Total	Area	Bkgnd.	Type	% of Total	Fraction
190901_redevelop 3R sucrose gradient 4h +ATP A-10 (1_1000, m) a-m-AP (1-10000) 1-4s standard.tif	W	1	2400000	6120000	2400	1550	Signal	50.1824	1
190901_redevelop 3R sucrose gradient 4h +ATP A-10 (1_1000, m) a-m-AP (1-10000) 1-4s standard.tif	W	2	154000	3430000	2400	1370	Signal	3.22004	2
190901_redevelop 3R sucrose gradient 4h +ATP A-10 (1_1000, m) a-m-AP (1-10000) 1-4s standard.tif	W	3	29200	3190000	2400	1320	Signal	0.610553	3
190901_redevelop 3R sucrose gradient 4h +ATP A-10 (1_1000, m) a-m-AP (1-10000) 1-4s standard.tif	W	4	13000	3190000	2400	1320	Signal	0.271822	4
190901_redevelop 3R sucrose gradient 4h +ATP A-10 (1_1000, m) a-m-AP (1-10000) 1-4s standard.tif	W	5	3890	3190000	2400	1330	Signal	0.0813374	5
190901_redevelop 3R sucrose gradient 4h +ATP A-10 (1_1000, m) a-m-AP (1-10000) 1-4s standard.tif	W	6	15400	3180000	2400	1320	Signal	0.322004	6
190901_redevelop 3R sucrose gradient 4h +ATP A-10 (1_1000, m) a-m-AP (1-10000) 1-4s standard.tif	W	7	30500	3230000	2400	1330	Signal	0.637735	7
190901_redevelop 3R sucrose gradient 4h +ATP A-10 (1_1000, m) a-m-AP (1-10000) 1-4s standard.tif	W	8	23500	3250000	2400	1340	Signal	0.49137	8
190901_redevelop 3R sucrose gradient 4h +ATP A-10 (1_1000, m) a-m-AP (1-10000) 1-4s standard.tif	W	9	24200	3280000	2400	1360	Signal	0.506006	9
190901_redevelop 3R sucrose gradient 4h +ATP A-10 (1_1000, m) a-m-AP (1-10000) 1-4s standard.tif	W	10	17700	3270000	2400	1360	Signal	0.370095	10
190901_redevelop 3R sucrose gradient 4h +ATP A-10 (1_1000, m) a-m-AP (1-10000) 1-4s standard.tif	W	11	11600	3280000	2400	1360	Signal	0.242548	11
190901_redevelop 3R sucrose gradient 4h +ATP A-10 (1_1000, m) a-m-AP (1-10000) 1-4s standard.tif	W	12	15900	3270000	2400	1360	Signal	0.332459	12
190901_redevelop 3R sucrose gradient 4h +ATP A-10 (1_1000, m) a-m-AP (1-10000) 1-4s standard.tif	W	13	41800	3290000	2400	1350	Signal	0.874011	13
190901_redevelop 3R sucrose gradient 4h +ATP A-10 (1_1000, m) a-m-AP (1-10000) 1-4s standard.tif	W	14	6560	3290000	2400	1370	Signal	0.137165	14
190901_redevelop 3R sucrose gradient 4h +ATP A-10 (1_1000, m) a-m-AP (1-10000) 1-4s standard.tif	W	15	45300	3350000	2400	1380	Signal	0.947193	15
190901_redevelop 3R sucrose gradient 4h +ATP A-10 (1_1000, m) a-m-AP (1-10000) 1-4s standard.tif	W	16	56000	3390000	2400	1390	Signal	1.17092	16
190901_redevelop 3R sucrose gradient 4h +ATP A-10 (1_1000, m) a-m-AP (1-10000) 1-4s standard.tif	W	17	74000	3420000	2400	1390	Signal	1.54729	17
190901_redevelop 3R sucrose gradient 4h +ATP A-10 (1_1000, m) a-m-AP (1-10000) 1-4s standard.tif	W	18	114000	3500000	2400	1410	Signal	2.38367	18
190901_redevelop 3R sucrose gradient 4h +ATP A-10 (1_1000, m) a-m-AP (1-10000) 1-4s standard.tif	W	19	128000	3510000	2400	1410	Signal	2.6764	19
190901_redevelop 3R sucrose gradient 4h +ATP A-10 (1_1000, m) a-m-AP (1-10000) 1-4s standard.tif	W	20	202000	3530000	2400	1390	Signal	4.22369	20
190901_redevelop 3R sucrose gradient 4h +ATP A-10 (1_1000, m) a-m-AP (1-10000) 1-4s standard.tif	W	21	264000	3610000	2400	1400	Signal	5.52007	21
190901_redevelop 3R sucrose gradient 4h +ATP A-10 (1_1000, m) a-m-AP (1-10000) 1-4s standard.tif	W	22	331000	3730000	2400	1410	Signal	6.92099	22
190901_redevelop 3R sucrose gradient 4h +ATP A-10 (1_1000, m) a-m-AP (1-10000) 1-4s standard.tif	W	23	781000	4230000	2400	1440	Signal	16.3302	23
		Total Signal	4782550
3R 4 h +Chap -ATP
Image Name	Channel	Name	Signal	Total	Area	Bkgnd.	Type	% of Total	Fraction
190912_rerun 3R sucrose grad 4h -ATP A-10 (1-1000, m) a-m-AP (1-10000) 1-4s standard.tif	W	1	208000	2300000	1323	1580	Signal	1.27367	1
190912_rerun 3R sucrose grad 4h -ATP A-10 (1-1000, m) a-m-AP (1-10000) 1-4s standard.tif	W	2	45900	2030000	1323	1500	Signal	0.281064	2
190912_rerun 3R sucrose grad 4h -ATP A-10 (1-1000, m) a-m-AP (1-10000) 1-4s standard.tif	W	3	2050	1960000	1323	1480	Signal	0.012553	3
190912_rerun 3R sucrose grad 4h -ATP A-10 (1-1000, m) a-m-AP (1-10000) 1-4s standard.tif	W	4	221	1910000	1323	1440	Signal	0.00135327	4
190912_rerun 3R sucrose grad 4h -ATP A-10 (1-1000, m) a-m-AP (1-10000) 1-4s standard.tif	W	5	3290	1910000	1323	1440	Signal	0.020146	5
190912_rerun 3R sucrose grad 4h -ATP A-10 (1-1000, m) a-m-AP (1-10000) 1-4s standard.tif	W	6	1570	1900000	1323	1440	Signal	0.00961374	6
190912_rerun 3R sucrose grad 4h -ATP A-10 (1-1000, m) a-m-AP (1-10000) 1-4s standard.tif	W	7	3760	1890000	1323	1430	Signal	0.023024	7
190912_rerun 3R sucrose grad 4h -ATP A-10 (1-1000, m) a-m-AP (1-10000) 1-4s standard.tif	W	8	15300	1890000	1323	1420	Signal	0.0936881	8
190912_rerun 3R sucrose grad 4h -ATP A-10 (1-1000, m) a-m-AP (1-10000) 1-4s standard.tif	W	9	16900	1880000	1323	1410	Signal	0.103485	9
190912_rerun 3R sucrose grad 4h -ATP A-10 (1-1000, m) a-m-AP (1-10000) 1-4s standard.tif	W	10	35000	1870000	1323	1390	Signal	0.214319	10
190912_rerun 3R sucrose grad 4h -ATP A-10 (1-1000, m) a-m-AP (1-10000) 1-4s standard.tif	W	11	53200	1880000	1323	1380	Signal	0.325765	11
190912_rerun 3R sucrose grad 4h -ATP A-10 (1-1000, m) a-m-AP (1-10000) 1-4s standard.tif	W	12	77000	1910000	1323	1380	Signal	0.471502	12
190912_rerun 3R sucrose grad 4h -ATP A-10 (1-1000, m) a-m-AP (1-10000) 1-4s standard.tif	W	13	94200	1970000	1323	1420	Signal	0.576824	13
190912_rerun 3R sucrose grad 4h -ATP A-10 (1-1000, m) a-m-AP (1-10000) 1-4s standard.tif	W	14	94400	2010000	1323	1450	Signal	0.578049	14
190912_rerun 3R sucrose grad 4h -ATP A-10 (1-1000, m) a-m-AP (1-10000) 1-4s standard.tif	W	15	200000	2160000	1323	1480	Signal	1.22468	15
190912_rerun 3R sucrose grad 4h -ATP A-10 (1-1000, m) a-m-AP (1-10000) 1-4s standard.tif	W	16	247000	2260000	1323	1520	Signal	1.51248	16
190912_rerun 3R sucrose grad 4h -ATP A-10 (1-1000, m) a-m-AP (1-10000) 1-4s standard.tif	W	17	323000	2370000	1323	1550	Signal	1.97786	17
190912_rerun 3R sucrose grad 4h -ATP A-10 (1-1000, m) a-m-AP (1-10000) 1-4s standard.tif	W	18	990000	3180000	1323	1650	Signal	6.06217	18
190912_rerun 3R sucrose grad 4h -ATP A-10 (1-1000, m) a-m-AP (1-10000) 1-4s standard.tif	W	19	1690000	4090000	1323	1820	Signal	10.3485	19
190912_rerun 3R sucrose grad 4h -ATP A-10 (1-1000, m) a-m-AP (1-10000) 1-4s standard.tif	W	20	2280000	5240000	1323	2240	Signal	13.9614	20
190912_rerun 3R sucrose grad 4h -ATP A-10 (1-1000, m) a-m-AP (1-10000) 1-4s standard.tif	W	21	2710000	5790000	1323	2320	Signal	16.5944	21
190912_rerun 3R sucrose grad 4h -ATP A-10 (1-1000, m) a-m-AP (1-10000) 1-4s standard.tif	W	22	2200000	5480000	1323	2480	Signal	13.4715	22
190912_rerun 3R sucrose grad 4h -ATP A-10 (1-1000, m) a-m-AP (1-10000) 1-4s standard.tif	W	23	5040000	10400000	1323	4060	Signal	30.8619	23
		Total Signal	16330791

## Sheet: 1N4R
Quantitation sucrose gradient
4R 30 min +Chap +ATP
Image Name	Channel	Name	Signal	Total	Area	Bkgnd.	Type	% of Total	Fraction
190925_redeveloped membrane fresh AB solution 190824 4R 30 min surcrose grad A-10 (1_1000, m) a-m-AP (1_10000) 3s standard.tif	W	1	3600000	13100000	1288	7370	Signal	9.04039	1
190925_redeveloped membrane fresh AB solution 190824 4R 30 min surcrose grad A-10 (1_1000, m) a-m-AP (1_10000) 3s standard.tif	W	2	685000	9730000	1288	7020	Signal	1.72019	2
190925_redeveloped membrane fresh AB solution 190824 4R 30 min surcrose grad A-10 (1_1000, m) a-m-AP (1_10000) 3s standard.tif	W	3	70400	8810000	1288	6780	Signal	0.17679	3
190925_redeveloped membrane fresh AB solution 190824 4R 30 min surcrose grad A-10 (1_1000, m) a-m-AP (1_10000) 3s standard.tif	W	4	79000	8860000	1288	6820	Signal	0.198386	4
190925_redeveloped membrane fresh AB solution 190824 4R 30 min surcrose grad A-10 (1_1000, m) a-m-AP (1_10000) 3s standard.tif	W	5	151000	8900000	1288	6790	Signal	0.379194	5
190925_redeveloped membrane fresh AB solution 190824 4R 30 min surcrose grad A-10 (1_1000, m) a-m-AP (1_10000) 3s standard.tif	W	6	3870	9160000	1288	7110	Signal	0.00971842	6
190925_redeveloped membrane fresh AB solution 190824 4R 30 min surcrose grad A-10 (1_1000, m) a-m-AP (1_10000) 3s standard.tif	W	7	240000	9570000	1288	7240	Signal	0.602693	7
190925_redeveloped membrane fresh AB solution 190824 4R 30 min surcrose grad A-10 (1_1000, m) a-m-AP (1_10000) 3s standard.tif	W	8	501000	9680000	1288	7130	Signal	1.25812	8
190925_redeveloped membrane fresh AB solution 190824 4R 30 min surcrose grad A-10 (1_1000, m) a-m-AP (1_10000) 3s standard.tif	W	9	405000	9620000	1288	7160	Signal	1.01704	9
190925_redeveloped membrane fresh AB solution 190824 4R 30 min surcrose grad A-10 (1_1000, m) a-m-AP (1_10000) 3s standard.tif	W	10	645000	9090000	1288	6560	Signal	1.61974	10
190925_redeveloped membrane fresh AB solution 190824 4R 30 min surcrose grad A-10 (1_1000, m) a-m-AP (1_10000) 3s standard.tif	W	11	523000	8550000	1288	6230	Signal	1.31337	11
190925_redeveloped membrane fresh AB solution 190824 4R 30 min surcrose grad A-10 (1_1000, m) a-m-AP (1_10000) 3s standard.tif	W	12	641000	8710000	1288	6270	Signal	1.60969	12
190925_redeveloped membrane fresh AB solution 190824 4R 30 min surcrose grad A-10 (1_1000, m) a-m-AP (1_10000) 3s standard.tif	W	13	820000	9550000	1288	6780	Signal	2.0592	13
190925_redeveloped membrane fresh AB solution 190824 4R 30 min surcrose grad A-10 (1_1000, m) a-m-AP (1_10000) 3s standard.tif	W	14	756000	9680000	1288	6930	Signal	1.89848	14
190925_redeveloped membrane fresh AB solution 190824 4R 30 min surcrose grad A-10 (1_1000, m) a-m-AP (1_10000) 3s standard.tif	W	15	1050000	10400000	1288	7260	Signal	2.63678	15
190925_redeveloped membrane fresh AB solution 190824 4R 30 min surcrose grad A-10 (1_1000, m) a-m-AP (1_10000) 3s standard.tif	W	16	911000	9990000	1288	7050	Signal	2.28772	16
190925_redeveloped membrane fresh AB solution 190824 4R 30 min surcrose grad A-10 (1_1000, m) a-m-AP (1_10000) 3s standard.tif	W	17	1120000	9780000	1288	6720	Signal	2.81257	17
190925_redeveloped membrane fresh AB solution 190824 4R 30 min surcrose grad A-10 (1_1000, m) a-m-AP (1_10000) 3s standard.tif	W	18	1700000	10300000	1288	6680	Signal	4.26908	18
190925_redeveloped membrane fresh AB solution 190824 4R 30 min surcrose grad A-10 (1_1000, m) a-m-AP (1_10000) 3s standard.tif	W	19	2550000	11300000	1288	6810	Signal	6.40361	19
190925_redeveloped membrane fresh AB solution 190824 4R 30 min surcrose grad A-10 (1_1000, m) a-m-AP (1_10000) 3s standard.tif	W	20	2600000	11100000	1288	6560	Signal	6.52917	20
190925_redeveloped membrane fresh AB solution 190824 4R 30 min surcrose grad A-10 (1_1000, m) a-m-AP (1_10000) 3s standard.tif	W	21	3110000	11300000	1288	6400	Signal	7.8099	21
190925_redeveloped membrane fresh AB solution 190824 4R 30 min surcrose grad A-10 (1_1000, m) a-m-AP (1_10000) 3s standard.tif	W	22	3260000	12000000	1288	6830	Signal	8.18658	22
190925_redeveloped membrane fresh AB solution 190824 4R 30 min surcrose grad A-10 (1_1000, m) a-m-AP (1_10000) 3s standard.tif	W	23	14400000	25400000	1288	8060	Signal	36.1616	23
		Total Signal	39821270					100
4R 4 h +Chap +ATP
Image Name	Channel	Name	Signal	Total	Area	Bkgnd.	Type	% of Total	Fraction
190830_4R Sucrose gradient 4h +ATP A-10 (1_1000, m) a-m-AP (1_10000) 1-2s standard.tif	W	1	6460000	11300000	2024	2390	Signal	22.0124	1
190830_4R Sucrose gradient 4h +ATP A-10 (1_1000, m) a-m-AP (1_10000) 1-2s standard.tif	W	2	1320000	4970000	2024	1800	Signal	4.49789	2
190830_4R Sucrose gradient 4h +ATP A-10 (1_1000, m) a-m-AP (1_10000) 1-2s standard.tif	W	3	1510	3500000	2024	1730	Signal	0.00514531	3
190830_4R Sucrose gradient 4h +ATP A-10 (1_1000, m) a-m-AP (1_10000) 1-2s standard.tif	W	4	85500	3620000	2024	1750	Signal	0.29134	4
190830_4R Sucrose gradient 4h +ATP A-10 (1_1000, m) a-m-AP (1_10000) 1-2s standard.tif	W	5	91100	3630000	2024	1750	Signal	0.310422	5
190830_4R Sucrose gradient 4h +ATP A-10 (1_1000, m) a-m-AP (1_10000) 1-2s standard.tif	W	6	173000	3830000	2024	1810	Signal	0.589496	6
190830_4R Sucrose gradient 4h +ATP A-10 (1_1000, m) a-m-AP (1_10000) 1-2s standard.tif	W	7	192000	3830000	2024	1800	Signal	0.654238	7
190830_4R Sucrose gradient 4h +ATP A-10 (1_1000, m) a-m-AP (1_10000) 1-2s standard.tif	W	8	281000	3830000	2024	1760	Signal	0.957505	8
190830_4R Sucrose gradient 4h +ATP A-10 (1_1000, m) a-m-AP (1_10000) 1-2s standard.tif	W	9	335000	3850000	2024	1740	Signal	1.14151	9
190830_4R Sucrose gradient 4h +ATP A-10 (1_1000, m) a-m-AP (1_10000) 1-2s standard.tif	W	10	318000	3740000	2024	1690	Signal	1.08358	10
190830_4R Sucrose gradient 4h +ATP A-10 (1_1000, m) a-m-AP (1_10000) 1-2s standard.tif	W	11	312000	3740000	2024	1700	Signal	1.06314	11
190830_4R Sucrose gradient 4h +ATP A-10 (1_1000, m) a-m-AP (1_10000) 1-2s standard.tif	W	12	687000	4140000	2024	1700	Signal	2.34095	12
190830_4R Sucrose gradient 4h +ATP A-10 (1_1000, m) a-m-AP (1_10000) 1-2s standard.tif	W	13	535000	4010000	2024	1720	Signal	1.82301	13
190830_4R Sucrose gradient 4h +ATP A-10 (1_1000, m) a-m-AP (1_10000) 1-2s standard.tif	W	14	558000	3990000	2024	1700	Signal	1.90138	14
190830_4R Sucrose gradient 4h +ATP A-10 (1_1000, m) a-m-AP (1_10000) 1-2s standard.tif	W	15	538000	3910000	2024	1670	Signal	1.83323	15
190830_4R Sucrose gradient 4h +ATP A-10 (1_1000, m) a-m-AP (1_10000) 1-2s standard.tif	W	16	513000	3850000	2024	1650	Signal	1.74804	16
190830_4R Sucrose gradient 4h +ATP A-10 (1_1000, m) a-m-AP (1_10000) 1-2s standard.tif	W	17	617000	3950000	2024	1640	Signal	2.10242	17
190830_4R Sucrose gradient 4h +ATP A-10 (1_1000, m) a-m-AP (1_10000) 1-2s standard.tif	W	18	1100000	4590000	2024	1730	Signal	3.74824	18
190830_4R Sucrose gradient 4h +ATP A-10 (1_1000, m) a-m-AP (1_10000) 1-2s standard.tif	W	19	2220000	5930000	2024	1830	Signal	7.56463	19
190830_4R Sucrose gradient 4h +ATP A-10 (1_1000, m) a-m-AP (1_10000) 1-2s standard.tif	W	20	3020000	6880000	2024	1910	Signal	10.2906	20
190830_4R Sucrose gradient 4h +ATP A-10 (1_1000, m) a-m-AP (1_10000) 1-2s standard.tif	W	21	2660000	6530000	2024	1910	Signal	9.06392	21
190830_4R Sucrose gradient 4h +ATP A-10 (1_1000, m) a-m-AP (1_10000) 1-2s standard.tif	W	22	1530000	5360000	2024	1890	Signal	5.21346	22
190830_4R Sucrose gradient 4h +ATP A-10 (1_1000, m) a-m-AP (1_10000) 1-2s standard.tif	W	23	5800000	10100000	2024	2130	Signal	19.7634	23
		Total Signal	29347110					100
4R 4 h +Chap -ATP
Image Name	Channel	Name	Signal	Total	Area	Bkgnd.	Type	% of Total	Fraction
190830_4R Sucrose gradient 4h -ATP A-10 (1_1000, m) a-m-AP (1_10000) 1-2s standard.tif	W	1	176000	2730000	1470	1740	Signal	0.852337	1
190830_4R Sucrose gradient 4h -ATP A-10 (1_1000, m) a-m-AP (1_10000) 1-2s standard.tif	W	2	11300	2560000	1470	1740	Signal	0.0547239	2
190830_4R Sucrose gradient 4h -ATP A-10 (1_1000, m) a-m-AP (1_10000) 1-2s standard.tif	W	3	26400	2580000	1470	1740	Signal	0.127851	3
190830_4R Sucrose gradient 4h -ATP A-10 (1_1000, m) a-m-AP (1_10000) 1-2s standard.tif	W	4	29600	2550000	1470	1720	Signal	0.143348	4
190830_4R Sucrose gradient 4h -ATP A-10 (1_1000, m) a-m-AP (1_10000) 1-2s standard.tif	W	5	27000	2490000	1470	1680	Signal	0.130756	5
190830_4R Sucrose gradient 4h -ATP A-10 (1_1000, m) a-m-AP (1_10000) 1-2s standard.tif	W	6	55800	2440000	1470	1620	Signal	0.27023	6
190830_4R Sucrose gradient 4h -ATP A-10 (1_1000, m) a-m-AP (1_10000) 1-2s standard.tif	W	7	80000	2470000	1470	1630	Signal	0.387426	7
190830_4R Sucrose gradient 4h -ATP A-10 (1_1000, m) a-m-AP (1_10000) 1-2s standard.tif	W	8	187000	2590000	1470	1640	Signal	0.905608	8
190830_4R Sucrose gradient 4h -ATP A-10 (1_1000, m) a-m-AP (1_10000) 1-2s standard.tif	W	9	295000	2730000	1470	1650	Signal	1.42863	9
190830_4R Sucrose gradient 4h -ATP A-10 (1_1000, m) a-m-AP (1_10000) 1-2s standard.tif	W	10	420000	2780000	1470	1610	Signal	2.03399	10
190830_4R Sucrose gradient 4h -ATP A-10 (1_1000, m) a-m-AP (1_10000) 1-2s standard.tif	W	11	367000	2720000	1470	1600	Signal	1.77732	11
190830_4R Sucrose gradient 4h -ATP A-10 (1_1000, m) a-m-AP (1_10000) 1-2s standard.tif	W	12	359000	2660000	1470	1570	Signal	1.73857	12
190830_4R Sucrose gradient 4h -ATP A-10 (1_1000, m) a-m-AP (1_10000) 1-2s standard.tif	W	13	370000	2720000	1470	1600	Signal	1.79185	13
190830_4R Sucrose gradient 4h -ATP A-10 (1_1000, m) a-m-AP (1_10000) 1-2s standard.tif	W	14	354000	2760000	1470	1640	Signal	1.71436	14
190830_4R Sucrose gradient 4h -ATP A-10 (1_1000, m) a-m-AP (1_10000) 1-2s standard.tif	W	15	458000	2840000	1470	1620	Signal	2.21801	15
190830_4R Sucrose gradient 4h -ATP A-10 (1_1000, m) a-m-AP (1_10000) 1-2s standard.tif	W	16	529000	2900000	1470	1610	Signal	2.56185	16
190830_4R Sucrose gradient 4h -ATP A-10 (1_1000, m) a-m-AP (1_10000) 1-2s standard.tif	W	17	809000	3260000	1470	1670	Signal	3.91785	17
190830_4R Sucrose gradient 4h -ATP A-10 (1_1000, m) a-m-AP (1_10000) 1-2s standard.tif	W	18	885000	3370000	1470	1690	Signal	4.2859	18
190830_4R Sucrose gradient 4h -ATP A-10 (1_1000, m) a-m-AP (1_10000) 1-2s standard.tif	W	19	1370000	3920000	1470	1740	Signal	6.63467	19
190830_4R Sucrose gradient 4h -ATP A-10 (1_1000, m) a-m-AP (1_10000) 1-2s standard.tif	W	20	2370000	5090000	1470	1850	Signal	11.4775	20
190830_4R Sucrose gradient 4h -ATP A-10 (1_1000, m) a-m-AP (1_10000) 1-2s standard.tif	W	21	2750000	5550000	1470	1900	Signal	13.3178	21
190830_4R Sucrose gradient 4h -ATP A-10 (1_1000, m) a-m-AP (1_10000) 1-2s standard.tif	W	22	2500000	5340000	1470	1930	Signal	12.1071	22
190830_4R Sucrose gradient 4h -ATP A-10 (1_1000, m) a-m-AP (1_10000) 1-2s standard.tif	W	23	6220000	9990000	1470	2760	Signal	30.1224	23
		Total Signal	20649100					100
