# Supplementary material for: Disassembly of Tau fibrils by the human Hsp70 disaggregation machinery generates small seeding-competent species
Source: J Biol Chem. 2020 May 28;295(28):9676–90. doi: 10.1074/jbc.RA120.013478 (PMC7363153; doi:10.1074/jbc.RA120.013478)
Supplement: Supporting Information [file supp_RA120.013478_159530_2_supp_531993_qhhmh1.xlsx]

## Sheet: 190902
Settings
DAPI	313	65535
Green	500	65535
Experiment from 190902
Sample 5	Chap + ATP
picture	323	322	321	320	319	318		Total
DAPI	54	81	60	58	71	136		460
Foci	0	1	0	0	0	0		1
Seeded cells	0	1	0	0	0	0		1
% seeded cells	0.217391
Sample 1	Buffer
picture	324	322	321	320	319	318		Total
DAPI	59	34	70	44	104	68		379
Foci	0	0	0	0	0	0		0
Seeded cells	0	0	0	0	0	0		0
% seeded cells	0
Sample 2	Fib - Chap + ATP
picture	324	322	321	320	319	318		Total
DAPI	44	78	41	48	83	31		325
Foci	12	0	0	9	2	2		25
Seeded cells	4	0	0	6	2	1		13
% seeded cells	4
Sample 3	Fib + Chap +ATP
picture	323	322	321	320	319	318		Total
DAPI	62	106	77	61	68	64		438
Foci	30	66	86	55	43	37		317
Seeded cells	18	31	33	24	18	24		148
% seeded cells	33.79

## Sheet: 190909
Settings
DAPI	313	65535
Green	500	65535
Experiment from 190909
Sample 5	Chap + ATP
picture	1	2	4	6			7	Total
DAPI	106	53	127	116				402
Foci	1	0	2	2				5
Seeded cells	1	0	1	1				3
% seeded cells	0.746269
Sample 1	Buffer
picture	1	2	3	4	5	6	7	Total
DAPI	50	69	83	46	49	30	62	389
Foci	0	0	5	0	1	0	0	6
Seeded cells	0	0	2	0	1	0	0	3
% seeded cells	0.771208
Sample 2	Fib - Chap + ATP
picture	1	2	3	4	5	6		Total
DAPI	27	69	57	41	55	39		288
Foci	7	1	5	9	0	0		22
Seeded cells	2	1	3	2	0	0		8
% seeded cells	2.77778
Sample 3	Fib + Chap +ATP
picture	1	2	3	4	5	6		Total
DAPI	66	85	87	45	97	94		474
Foci	24	28	45	20	44	61		222
Seeded cells	14	19	25	11	25	29		123
% seeded cells	25.9494

## Sheet: 190912
Settings
DAPI	313	65535
Green	500	65535
Experiment from 190909
Sample 5	Chap + ATP
picture	1	2	3	4	5	6			Total
DAPI	78	75	83	52	73	99			460	excluded
Foci	0	0	0	0	0	1			1
Seeded cells	0	0	0	0	0	1			1
% seeded cells	0.217391
Sample 1	Buffer
picture	1	2	4	5	7				Total
DAPI	82	56	106	68	112				424
Foci	0	0	1	0	0				1
Seeded cells	0	0	1	0	0				1
% seeded cells	0.235849
Sample 2	Fib - Chap + ATP
picture	1	2	3	4	5	6	8		Total
DAPI	55	69	63	41	56	65	94		443
Foci	5	8	5	1	0	0	10		29
Seeded cells	3	4	3	1	0	0	9		20
% seeded cells	4.51467
Sample 3	Fib + Chap +ATP
picture	2	3	4	5	6	7	8		Total
DAPI	43	86	34	71	97	46	85		462
Foci	41	64	29	91	54	38	82		399
Seeded cells	20	25	11	36	34	21	41		188
% seeded cells	40.6926
Monomeric Tau (100 nM)
picture	1	2	3	4	5	6	7		Total
DAPI	67	102	75	104	111	133	90		682
Foci	0	0	0	0	0	0	0		0
Seeded cells	0	0	0	0	0	0	0		0
% seeded cells	0

## Sheet: Summary
% Seeded Cells
Experiment		190902	190909	190912
Sample 1	Buffer	0	0.771208	0.235849
Sample 2	Fib - Chap + ATP	4	2.77778	4.51467
Sample 3	Fib + Chap +ATP	33.79	25.9494	40.6926
Sample 5	Chap + ATP	0.217391	0.746269	0.217391
Monomeric Tau				0
Table Analyzed	Data 1
ANOVA summary
F	53.98
P value	0.0001
P value summary	***
Are differences among means statistically significant? (P < 0.05)	Yes
R square	0.9473
Brown-Forsythe test
F (DFn, DFd)	3.297 (2, 6)
P value	0.1081
P value summary	ns
Significantly different standard deviations? (P < 0.05)	No
Bartlett's test
Bartlett's statistic (corrected)
P value
P value summary
Significantly different standard deviations? (P < 0.05)
ANOVA table	SS	DF	MS	F (DFn, DFd)	P value
Treatment (between columns)	1989	2	994.6	F (2, 6) = 53.98	P = 0.0001
Residual (within columns)	110.6	6	18.43
Total	2100	8
Data summary
Number of treatments (columns)	3
Number of values (total)	9
Number of families	1
Number of comparisons per family	3
Alpha	0.05
Bonferroni's multiple comparisons test	Mean Diff.	95% CI of diff.	Significant?	Summary
Fib - Chap + ATP vs. Fib + Chap +ATP	-29.71	-41.24 to -18.19	Yes	***		B-C
Fib - Chap + ATP vs. Chap + ATP	3.377	-8.146 to 14.90	No	ns		B-D
Fib + Chap +ATP vs. Chap + ATP	33.09	21.57 to 44.61	Yes	***		C-D
Test details	Mean 1	Mean 2	Mean Diff.	SE of diff.	n1	n2	t	DF
Fib - Chap + ATP vs. Fib + Chap +ATP	3.763	33.48	-29.71	3.505	3	3	8.478	6
Fib - Chap + ATP vs. Chap + ATP	3.763	0.3867	3.377	3.505	3	3	0.9634	6
Fib + Chap +ATP vs. Chap + ATP	33.48	0.3867	33.09	3.505	3	3	9.441	6
